# Supplementary material for: ACSL4 Directs Intramuscular Adipogenesis and Fatty Acid Composition in Pigs
Source: Animals (Basel). 2022 Jan 4;12(1):119. doi: 10.3390/ani12010119 (PMC8749670; doi:10.3390/ani12010119)
Supplement: Supplementary file 1 [file animals-12-00119-s001.zip]

Archive with 5 entries (4 files):
- animals-1460961 - final - suppl/
- animals-1460961 - final - suppl/Figure S1. Western Original Image.pdf
- animals-1460961 - final - suppl/Table S1. Primers qPCR;.xlsx
- animals-1460961 - final - suppl/Table S2. Readcounts DEG.xls
- animals-1460961 - final - suppl/Table S3. Log2FC pvalue_DEG.csv
