# Supplementary material for: ACSL4 Directs Intramuscular Adipogenesis and Fatty Acid Composition in Pigs
Source: Animals (Basel). 2022 Jan 4;12(1):119. doi: 10.3390/ani12010119 (PMC8749670; doi:10.3390/ani12010119)
Supplement: Supplementary file 1 [file animals-12-00119-s001.zip › animals-1460961 - final - suppl/Table S1. Primers qPCR;.xlsx]

## Sheet: Supplementary Table S2
Table S1 Primers used for real-time quantitative PCR
Primer name	Sequence (5′→3′)	Length(nt)	production length	GC (%)	Tm
ACSL4-F	GATTGACAGAATCGTGTGGCG	21	187	52.38	59.94
ACSL4-R	CCCATGGAGATATTCTGTCCACC	22		52.17	60.24
FASN-F	TCACCTACGAGGCCATTGTG	20	327	55	59.75
FASN-R	GCTTCAGCAGGACGTTG	17		58.82	55.9
ACACβ-F	CAGAACCTGCATGACGGAGT	20	155	55	60.04
ACACβ-R	TGAGGACAAACATGGTCGGG	20		55	55.96
C/EBPα-F	GGCAAAGCCAAGAAGTCGGTA	21	150	52.38	60.88
C/EBPα-R	ATTGTCACTGGTCAGCTCCA	20		50	52.94
GAPDH-F	CCCAAGGAGAACTCAAGATTTGG	23	153	47.83	59.24
GAPDH-R	TTGCCGTGGGTGGAATCAT	19		52.63	59.62
