# Supplementary material for: ACSL4 Directs Intramuscular Adipogenesis and Fatty Acid Composition in Pigs
Source: Animals (Basel). 2022 Jan 4;12(1):119. doi: 10.3390/ani12010119 (PMC8749670; doi:10.3390/ani12010119)
Supplement: Supplementary file 1 [file animals-12-00119-s001.zip › animals-1460961 - final - suppl/Table S2. Readcounts DEG.xls]

gene_identifier	Symbol	gene_location	strand	Ctrl_1	Ctrl_2	Ctrl_3	siRNA_ACSL4_1	siRNA_ACSL4_2	siRNA_ACSL4_3
ENSSSCG00000037372	-	1:3472-18696	-	10.085677	11.405107000000001	2.207348	1.7836990000000001	2.147361	11.332474000000001
ENSSSCG00000027257	PSMB1	1:23368-40113	+	12.331739	7.680913	9.144985	11.376773	7.386473	13.075662
ENSSSCG00000029697	FAM120B	1:96218-186785	-	12.692428999999999	28.565873999999997	31.919209000000002	28.705137	29.210363	1.151086
ENSSSCG00000027274	-	1:112763-113499	-	0.11853499999999999	0.0	0.0	0.0	0.0	0.13838
ENSSSCG00000027726	DLL1	1:198992-211342	+	0.201903	0.259486	0.106902	0.21768800000000002	0.063308	0.13658800000000001
ENSSSCG00000035944	.	1:470506-475345	+	0.0	0.0	0.0	0.0	0.0	0.0
ENSSSCG00000004010	ERMARD	1:512678-540958	-	4.343429	4.3517220000000005	4.296951	5.97246	1.714619	5.197299
ENSSSCG00000004009	TCTE3	1:541028-551881	+	0.045721	0.225156	0.0	0.27147	0.10763299999999999	0.054927
ENSSSCG00000030155	PHF10	1:555355-578329	+	6.213106	3.152838	2.7758	2.369514	4.085963	4.294519
ENSSSCG00000038931	C6orf120	1:575725-578431	-	33.520721	35.275321999999996	31.264145000000003	37.592918	34.031586	38.691353
ENSSSCG00000004008	-	1:578465-719928	+	0.116444	0.144358	0.040399000000000004	0.051192	0.10935	0.143599
ENSSSCG00000004012	THBS2	1:855024-883694	+	115.58838700000001	64.976974	125.10127299999999	47.907936	131.953217	108.01656299999999
ENSSSCG00000032192	ssc-mir-9815	1:1013707-1013802	-	0.0	0.0	0.0	0.0	0.0	0.0
ENSSSCG00000004013	SMOC2	1:1193167-1332694	-	1.397282	1.234696	1.0160870000000002	1.097988	1.0598239999999999	0.66373
ENSSSCG00000037093	ssc-mir-9821	1:1340183-1340263	-	0.218245	0.722105	0.0	0.740938	0.0	0.0
ENSSSCG00000004017	FRMD1	1:1495818-1521666	+	0.07169199999999999	0.089185	0.028337	0.0071920000000000005	0.033748	0.07206599999999999
ENSSSCG00000004016	KIF25	1:1527530-1537814	-	0.08174	0.0	0.0	0.0	0.0	0.041553
ENSSSCG00000004018	AFDN	1:1581995-1698532	-	3.573243	5.1210580000000006	5.257166000000001	7.239438000000001	18.409494	3.994481
ENSSSCG00000038097	ssc-mir-9824	1:1665568-1665643	-	0.0	0.0	0.0	0.18523499999999998	0.0	0.0
ENSSSCG00000027404	UNC93A	1:1919994-1958328	+	0.063998	0.016924	0.0	0.0	0.0	0.01627
ENSSSCG00000024562	CCR6	1:2018608-2019821	-	0.0	0.0	0.0	0.0	0.062176999999999996	0.050557
ENSSSCG00000034196	.	1:2070634-2074974	+	0.0	0.0	0.0	0.0	0.0	0.0
ENSSSCG00000004023	FGFR1OP	1:2093330-2120828	-	2.289987	4.087337000000001	2.560921	2.315025	2.392984	2.717105
ENSSSCG00000004024	-	1:2145176-2166287	+	42.55209	0.15953399999999998	42.645053999999995	48.606441	45.354568	0.772839
ENSSSCG00000004022	RPS6KA2	1:2203606-2522601	+	1.3487280000000001	1.301554	23.780651000000002	23.379795	22.874943	23.946365
ENSSSCG00000032916	MPC1	1:2541629-2552388	+	13.020736999999999	11.726274	11.724871	10.829438	11.444347	8.886968
ENSSSCG00000040654	-	1:2568527-2581990	-	0.075277	0.0	0.0	0.023827	0.155798	0.0
ENSSSCG00000004020	SFT2D1	1:2576729-2593516	+	21.19952	22.013678	24.537526999999997	24.282566	20.26664	25.101288
ENSSSCG00000004021	PRR18	1:2599706-2602266	+	0.0	0.0	0.0	0.0	0.0	0.063162
ENSSSCG00000036759	.	1:2608627-2613747	+	0.0	0.0	0.0	0.0	0.0	0.0
ENSSSCG00000036609	TBXT	1:2716763-2724976	+	0.0	0.0	0.0	0.0	0.0	0.059936
ENSSSCG00000004027	PDE10A	1:2882387-3386480	+	0.010144	0.0038020000000000003	0.0	0.0	0.00103	0.0
ENSSSCG00000034772	ssc-mir-9831	1:2893742-2893818	+	0.0	0.0	0.0	0.0	0.0	0.0
ENSSSCG00000019654	RF00026	1:3065680-3065779	+	0.0	0.0	0.0	0.0	0.0	0.0
ENSSSCG00000004028	C6orf118	1:3409211-3424328	+	0.0	0.0	0.0	0.0	0.0	0.0
ENSSSCG00000004029	QKI	1:4732578-4883870	-	41.529224	40.666794	40.392834	40.033482	38.575474	38.226894
ENSSSCG00000038153	PACRG	1:4964687-5465199	-	0.0	0.051199	0.029064999999999997	0.0	0.046836	0.010208
ENSSSCG00000037408	RF00001	1:5525080-5525185	+	0.0	0.0	0.0	0.0	0.0	0.0
ENSSSCG00000038784	RF00156	1:5529244-5529376	-	0.0	0.0	0.0	0.0	0.0	0.0
ENSSSCG00000004032	PRKN	1:5679024-6729846	+	0.11076199999999999	0.0	0.0	0.0	0.066427	0.0
ENSSSCG00000004033	AGPAT4	1:6771661-6883113	+	1.36579	1.582502	2.07861	1.427125	1.622774	1.66513
ENSSSCG00000004037	MAP3K4	1:6891751-7050374	-	2.689657	2.672172	2.3748419999999997	3.068987	3.214824	3.4461150000000003
ENSSSCG00000032396	-	1:6918944-6926626	+	0.0	0.0	0.0	0.0	0.128492	0.0
ENSSSCG00000004038	PLG	1:7061969-7109531	+	0.0	0.013061000000000001	0.006608	0.0	0.0	0.0
ENSSSCG00000004039	SLC22A3	1:7108101-7207402	-	0.033602	0.071813	0.01008	0.0	0.0	0.0
ENSSSCG00000018769	RF00425	1:7230644-7230770	+	0.0	0.0	0.0	0.0	0.0	0.0
ENSSSCG00000004040	SLC22A2	1:7289170-7323644	+	0.0	0.028502999999999997	0.0	0.0	0.0	0.0
ENSSSCG00000004041	SLC22A1	1:7339285-7365520	-	0.053608	0.0	0.0	0.0	0.0	0.0
ENSSSCG00000004044	IGF2R	1:7368103-7472548	-	27.760588000000002	26.419338	26.382189	27.501611999999998	27.640352000000004	32.287739
ENSSSCG00000004045	MAS1	1:7527861-7528838	-	0.0	0.0	0.0	0.0	0.0	0.0
ENSSSCG00000004046	PNLDC1	1:7560416-7578687	-	0.0	0.0	0.011036	0.0	0.0	0.0
ENSSSCG00000004047	MRPL18	1:7579238-7590015	-	6.6620550000000005	4.296939	3.582378	1.261259	3.894479	4.72647
ENSSSCG00000004048	TCP1	1:7590140-7601795	+	5.566098	6.499028	6.117259	6.414647	6.282578	6.159762000000001
ENSSSCG00000018530	RF00429	1:7593176-7593315	+	5.537177	4.628038	5.267484	5.030443	4.841291	5.760231
ENSSSCG00000004049	ACAT2	1:7597333-7612910	-	8.961879	8.372098	8.475775	8.995635	8.428888	9.232592
ENSSSCG00000018605	RF00401	1:7599025-7599157	+	0.0	0.0	0.0	0.0	0.0	0.0
ENSSSCG00000004050	WTAP	1:7622547-7651613	-	21.232241000000002	21.114389000000003	21.264391	24.524723	23.9349	22.181524
ENSSSCG00000040317	SOD2	1:7679352-7691724	+	369.932587	374.552185	5.313458	396.816986	353.886536	245.065414
ENSSSCG00000004052	FNDC1	1:8007994-8085558	-	0.18099200000000001	0.126746	0.0	0.0462	0.036475	0.022994
ENSSSCG00000035342	.	1:8168887-8178575	-	0.0	0.0	0.0	0.0	0.0	0.0
ENSSSCG00000004053	TAGAP	1:8208084-8218717	+	0.63171	0.704241	0.44846899999999995	0.642981	0.735561	0.6918270000000001
ENSSSCG00000004055	RSPH3	1:8243300-8265639	+	1.8578029999999999	1.419635	1.895429	1.514556	1.7179959999999999	1.521615
ENSSSCG00000004058	EZR	1:8403355-8452747	+	45.493626	43.420120000000004	51.417873	46.061001	53.609233999999994	54.128048
ENSSSCG00000004057	SYTL3	1:8453508-8536381	-	0.0	0.0	0.026757999999999997	0.0	0.0	0.0
ENSSSCG00000033107	DYNLT1	1:8555745-8567087	+	3.27555	0.23273600000000003	8.263257000000001	3.184614	3.403497	3.4078180000000002
ENSSSCG00000024876	TMEM181	1:8566751-8635729	-	0.36192199999999997	0.30139299999999997	0.31104499999999996	0.31440999999999997	0.193956	0.182131
ENSSSCG00000031776	TULP4	1:8655450-8823128	-	3.8567449999999996	3.9427730000000003	4.109808	3.5623910000000003	3.71939	3.5432
ENSSSCG00000035802	-	1:8765339-8767283	+	0.0	0.0	0.0	0.09371499999999999	0.0	0.0
ENSSSCG00000024019	GTF2H5	1:8928300-8934989	-	19.121183	20.396549	21.803482000000002	17.612005	16.429428	22.356661
ENSSSCG00000012314	SERAC1	1:8935073-9001474	+	1.302254	1.311342	2.010495	1.1844270000000001	1.173994	1.326645
ENSSSCG00000012315	SYNJ2	1:9014209-9109066	-	10.149714	10.194286	10.062191	10.482295	10.240324000000001	9.843484
ENSSSCG00000030535	SNX9	1:9130336-9238992	-	40.856415000000005	39.683205	39.91494	42.713786999999996	42.362865	45.599636
ENSSSCG00000040580	-	1:9209308-9210565	+	0.0	0.030143	0.0	0.049467000000000004	0.0	0.0
ENSSSCG00000035027	ZDHHC14	1:9350255-9619672	-	0.338109	0.38074600000000003	0.40166199999999996	0.7276189999999999	0.5809979999999999	0.46243999999999996
ENSSSCG00000038527	-	1:9621068-9624056	+	0.087181	0.272577	0.046522	0.157967	0.07202599999999999	0.17918699999999999
ENSSSCG00000004063	TMEM242	1:9667885-9719230	+	8.573491	8.284347	9.017705	8.912659	7.8905259999999995	9.724914
ENSSSCG00000004064	ARID1B	1:9791634-10227947	-	11.982717999999998	11.728209	9.109445	11.341006	12.155711	4.5269699999999995
ENSSSCG00000019015	RF00001	1:10137339-10137457	-	0.0	0.0	0.0	0.0	0.0	0.0
ENSSSCG00000004068	NOX3	1:11446060-11500978	+	0.0	0.0	0.0	0.0	0.0	0.0
ENSSSCG00000024361	TFB1M	1:11566188-11653871	+	0.557327	5.497104	4.427536	4.969842	4.14966	4.738893
ENSSSCG00000004067	CLDN20	1:11617807-11618550	-	0.661774	0.657518	0.57316	0.981943	0.568404	1.4115739999999999
ENSSSCG00000004065	TIAM2	1:11648507-11799068	-	3.245796	2.851819	2.387439	2.630402	2.250546	1.991999
ENSSSCG00000004070	SCAF8	1:11929991-12146676	-	3.616543	0.58504	9.172015	8.371133	2.157912	3.6417309999999996
ENSSSCG00000033953	.	1:12221172-12226307	+	0.0	0.0	0.0	0.0	0.0	0.0
ENSSSCG00000004071	CNKSR3	1:12297377-12395687	+	1.553447	1.607609	2.191504	1.191314	1.5673350000000001	2.501504
ENSSSCG00000004072	IPCEF1	1:12528708-12597745	+	0.0	0.016274	0.0	0.0	0.0	0.0
ENSSSCG00000004074	OPRM1	1:12634564-12702992	-	0.0	0.055501	0.0	0.0	0.0	0.0
ENSSSCG00000004075	RGS17	1:13340248-13442039	+	2.236381	2.7178150000000003	3.294564	2.529743	3.124215	3.814977
ENSSSCG00000004076	MTRF1L	1:13446492-13458290	+	4.632494	3.590359	4.959175	4.183293	3.95882	4.9207849999999995
ENSSSCG00000004077	FBXO5	1:13466914-13482333	+	1.498062	1.729296	2.0704279999999997	0.7744880000000001	1.251673	1.389883
ENSSSCG00000004078	VIP	1:13611057-13620377	-	0.0	0.0	0.0	0.0	0.0	0.0
ENSSSCG00000031536	MYCT1	1:13651399-13667166	-	0.050559	0.0	0.0	0.0	0.0	0.0
ENSSSCG00000004081	-	1:13715672-14042954	+	0.125631	0.140309	0.101252	0.203806	0.169923	0.116776
ENSSSCG00000034008	-	1:14018717-14019955	+	0.0	1.619249	0.0	0.0	0.0	0.0
ENSSSCG00000021273	-	1:14022555-14032889	+	0.704365	0.533633	0.649816	0.482932	0.481533	0.648732
ENSSSCG00000031744	-	1:14070069-14091908	+	0.8386459999999999	1.240418	1.310327	1.610584	0.9889030000000001	1.765327
ENSSSCG00000004082	-	1:14151446-14201703	+	6.46565	6.153363	6.519968	6.2929900000000005	5.625774	5.750401999999999
ENSSSCG00000025777	ESR1	1:14217036-14507715	-	0.021149	0.037308999999999995	0.043927	0.10477	0.085092	0.009009
ENSSSCG00000004087	CCDC170	1:14495571-14751051	-	2.736634	2.58358	2.684127	3.389354	3.101553	3.3226720000000003
ENSSSCG00000004088	ARMT1	1:14776607-14795458	-	14.050244000000001	14.294534	15.785335	14.947775	14.765799	15.720578
ENSSSCG00000004089	RMND1	1:14794909-14851848	+	3.8757040000000003	3.053008	3.606323	4.553386	3.246747	4.4367220000000005
ENSSSCG00000004090	ZBTB2	1:14865919-14897541	+	4.87221	6.0154819999999996	6.139915	0.372797	5.962975	0.396099
ENSSSCG00000031733	AKAP12	1:14906823-15016841	-	114.89538600000002	62.412113	79.847183	98.956375	87.104851	59.292118
ENSSSCG00000004092	MTHFD1L	1:15148470-15329787	-	1.3304610000000001	1.611097	1.230226	1.120503	1.8001599999999998	1.288087
ENSSSCG00000032778	PLEKHG1	1:15344392-15443349	-	0.076641	0.100114	0.159834	0.069225	0.01743	0.081464
ENSSSCG00000026396	RF00319	1:15357031-15357214	+	0.0	0.0	0.0	0.0	0.0	0.0
ENSSSCG00000004093	IYD	1:15757679-15779492	-	0.0	0.0	0.0	0.0	0.0	0.0
ENSSSCG00000004094	PPP1R14C	1:15867840-15949956	-	0.8206600000000001	0.727859	0.687561	0.9626020000000001	0.992808	0.657199
ENSSSCG00000035574	-	1:16007576-16012892	+	0.495854	0.588596	0.398378	0.443276	0.473153	0.248127
ENSSSCG00000032525	-	1:16023146-16025005	+	2.637438	1.7760599999999998	1.9274830000000003	1.5716700000000001	1.635937	2.289081
ENSSSCG00000033578	-	1:16043121-16050266	+	0.113142	0.11161199999999999	0.163496	0.07004400000000001	0.162744	0.199044
ENSSSCG00000004096	-	1:16058251-16059722	-	0.29132800000000003	0.430435	0.185582	0.099216	0.385794	0.26057600000000003
ENSSSCG00000026042	ULBP1	1:16112178-16119704	-	0.23757199999999998	0.204952	0.31349299999999997	0.366425	0.4916	0.383148
ENSSSCG00000004101	LRP11	1:16138873-16198970	+	3.9178940000000004	0.818662	7.688523	6.767208	6.9706	8.139728999999999
ENSSSCG00000004103	PCMT1	1:16198234-16249698	-	11.794511	12.422813	10.858226	11.12904	12.123921000000001	12.223747
ENSSSCG00000004105	NUP43	1:16249612-16267634	+	2.739377	3.520075	4.165753	3.703696	3.990164	3.715846
ENSSSCG00000031644	-	1:16272696-16275341	-	2.429976	1.248622	1.7665060000000001	1.968641	4.344176	3.045991
ENSSSCG00000004106	LATS1	1:16274843-16321581	+	9.809918	10.105210000000001	4.8718379999999994	7.741202	9.75351	11.029448
ENSSSCG00000004104	KATNA1	1:16330847-16360800	+	3.3832660000000003	3.7176199999999997	2.05117	4.445209999999999	4.587372	4.64175
ENSSSCG00000030067	GINM1	1:16362153-16381902	-	24.553495	26.366159000000003	24.050842000000003	26.349728000000002	22.895884	23.019942999999998
ENSSSCG00000028867	PPIL4	1:16400963-16446849	+	5.887287000000001	5.835433999999999	7.159845	6.5935	5.634243	6.719616
ENSSSCG00000004109	ZC3H12D	1:16463708-16501366	+	1.209729	1.5078719999999999	0.7631	0.8550190000000001	0.658385	0.383375
ENSSSCG00000004110	TAB2	1:16532938-16611369	-	21.280586	9.143129	12.868733	21.020868	17.626951000000002	12.6875
ENSSSCG00000028974	UST	1:16840535-17138374	-	9.465413	9.186748	8.451935	8.109107	8.488918	7.108306
ENSSSCG00000033175	SASH1	1:17306373-17662825	-	16.483025	16.224972	15.913619	15.6159	15.653224	11.804507000000001
ENSSSCG00000035386	RF00026	1:17522480-17522611	-	0.0	0.0	0.0	0.0	0.0	0.0
ENSSSCG00000004112	SAMD5	1:18284157-18289758	-	0.0	0.100478	0.0	0.0	0.11982899999999999	0.0
ENSSSCG00000004113	STXBP5	1:18344457-18513239	-	1.773844	1.7517599999999998	1.846314	2.045166	1.78167	1.9450720000000001
ENSSSCG00000004114	RAB32	1:18867820-19097892	-	18.001175	19.309313	15.933635999999998	21.535902	18.778233	16.747919
ENSSSCG00000004119	GRM1	1:19183218-19577029	-	0.0	0.040601	0.0	0.0	0.010464	0.0
ENSSSCG00000004120	SHPRH	1:19612823-19695273	+	2.637475	3.566864	3.716532	3.3037349999999996	2.541698	3.406851
ENSSSCG00000004121	FBXO30	1:19755720-20024398	+	5.230794	4.5377279999999995	8.152119	3.679465	3.148335	7.433228
ENSSSCG00000032105	RF00093	1:20088105-20088177	-	0.0	0.0	0.0	0.0	0.0	0.0
ENSSSCG00000004123	UTRN	1:20511240-21043642	-	18.704123000000003	21.967361	15.825941	21.549482	16.060083	14.837689000000001
ENSSSCG00000033962	-	1:20890274-20890516	+	0.7562220000000001	0.2561	0.5131060000000001	1.013836	0.624217	0.614943
ENSSSCG00000004125	STX11	1:21127560-21159691	-	8.519019	9.119792	6.952184	8.563545	7.689487	6.271756
ENSSSCG00000035578	SF3B5	1:21231286-21232011	+	67.915611	64.816338	70.747574	61.791561	69.623192	74.97281600000001
ENSSSCG00000004127	PLAGL1	1:21303994-21371067	+	5.227369	5.548593	5.479089	6.0541089999999995	7.1751	1.6847869999999998
ENSSSCG00000032615	RF02143	1:21304963-21305199	-	0.0	0.0	0.0	0.0	0.0	0.0
ENSSSCG00000004128	ZC2HC1B	1:21373611-21401676	-	0.0	0.0	0.0	0.0	0.0	0.0
ENSSSCG00000040918	-	1:21406937-21409950	+	1.534519	1.36334	1.749627	1.5722200000000002	1.70187	1.811973
ENSSSCG00000004130	-	1:21414546-21430218	-	11.974736	10.232198	12.288359	11.074513	12.408836	14.445958
ENSSSCG00000039614	-	1:21421368-21426638	+	0.257337	0.0	0.263559	0.49523900000000004	0.42053500000000005	0.0
ENSSSCG00000004132	PHACTR2	1:21441741-21722922	-	6.274271	6.3334980000000005	6.4313139999999995	7.086301	7.141634	7.468675999999999
ENSSSCG00000020208	RF00026	1:21706554-21706663	-	0.0	0.0	0.0	0.0	0.0	0.0
ENSSSCG00000004133	FUCA2	1:21742272-21763519	+	48.177582	50.646782	49.872627	52.685627000000004	51.571026	52.11396
ENSSSCG00000004134	PEX3	1:21750392-21802148	-	3.851777	1.4707620000000001	1.9471	1.531931	1.7531450000000002	1.485853
ENSSSCG00000039598	ADAT2	1:21801560-21824435	+	1.736609	2.533658	2.896288	2.127718	3.122385	2.587559
ENSSSCG00000004136	AIG1	1:21913240-22239422	-	8.895547	12.220222	12.992784	1.464545	11.430095	11.983083
ENSSSCG00000004138	HIVEP2	1:22241307-22436439	+	20.982771	17.173246	20.030584	21.522837	20.515825	16.439512
ENSSSCG00000004139	ADGRG6	1:22662015-22801909	-	6.046844	6.592873	7.216506	7.052111	7.148871000000001	7.819528999999999
ENSSSCG00000004140	VTA1	1:22861450-22923980	-	8.113303	10.760529	9.598229	11.324978999999999	9.45438	10.195988
ENSSSCG00000034307	GJE1	1:22933885-22936167	-	0.0	0.0	0.0	0.0	0.0	0.0
ENSSSCG00000036250	NMBR	1:22971977-22991686	+	0.0	0.0	0.0	0.0	0.0	0.0
ENSSSCG00000036890	RF00026	1:24997898-24998004	+	0.0	0.0	0.0	0.0	0.0	0.0
ENSSSCG00000004142	CITED2	1:25155664-25162193	+	38.180687	41.129814	37.141098	2.30742	33.287151	31.721071000000002
ENSSSCG00000004143	TXLNB	1:25228333-25285301	+	0.0	0.0	0.037985000000000005	0.012103000000000001	0.0	0.012496
ENSSSCG00000004144	HECA	1:25319883-25330784	-	16.011206	15.100114999999999	15.175006	15.058472	13.551986	11.945589
ENSSSCG00000004145	-	1:25431344-25447727	-	7.8240940000000005	0.43912799999999996	12.320867999999999	10.526617	9.67782	13.540216000000001
ENSSSCG00000004146	REPS1	1:25480923-25565277	+	0.220288	2.45139	2.13417	1.8010650000000001	2.534264	2.5473790000000003
ENSSSCG00000004147	ECT2L	1:25566903-25645094	-	0.0	0.021915	0.0	0.0	0.0	0.0
ENSSSCG00000004148	CCDC28A	1:25645195-25663547	-	1.360633	1.9071740000000001	1.4803899999999999	1.627367	1.6387040000000002	1.8750630000000001
ENSSSCG00000004149	NHSL1	1:25736370-25988645	+	2.449939	2.129493	1.9245330000000003	1.966434	2.076664	2.227834
ENSSSCG00000020384	RF00156	1:25991388-25991508	+	0.0	0.0	0.0	0.0	0.0	0.0
ENSSSCG00000004150	-	1:26002628-26011454	-	4.607815	5.411896	5.584813	5.071255000000001	5.890175	6.512403
ENSSSCG00000037315	RF00026	1:26037662-26037765	+	0.0	0.0	0.0	0.0	0.0	0.0
ENSSSCG00000004151	.	1:26043665-26044123	+	0.0	0.0	0.0	0.0	0.0	0.0
ENSSSCG00000022968	ARFGEF3	1:26077096-26255298	-	0.006074	0.054511000000000004	0.017757	0.0	0.012190000000000001	0.0
ENSSSCG00000038420	PERP	1:26301213-26317883	+	2.069518	2.58352	2.745307	2.3582240000000003	2.469016	4.66933
ENSSSCG00000004154	TNFAIP3	1:26473935-26489776	-	11.362932	10.730399	11.611455	11.615516	10.713818	6.911367
ENSSSCG00000004155	OLIG3	1:26800671-26801489	+	0.0	0.216415	0.0	0.067851	0.0	0.0
ENSSSCG00000004156	IFNGR1	1:27036892-27061093	+	3.6162730000000005	3.8011199999999996	3.7239970000000002	0.38164000000000003	3.385872	3.981351
ENSSSCG00000004158	IL22RA2	1:27077946-27090235	+	0.0	0.046423	0.0	0.0	0.0	0.05225
ENSSSCG00000004157	IL20RA	1:27137492-27173997	+	0.356502	0.345737	0.45186099999999996	0.438985	0.52674	0.29039499999999996
ENSSSCG00000004159	SLC35D3	1:27246752-27250254	-	0.052568	0.071154	0.055171000000000005	0.07808	0.288953	0.344321
ENSSSCG00000004160	PEX7	1:27257378-27383058	-	3.549289	3.9944370000000005	4.014492	4.316647	4.1118120000000005	4.87614
ENSSSCG00000020379	RF00026	1:27335794-27335889	+	0.0	0.0	0.0	0.0	0.0	0.0
ENSSSCG00000026041	MAP3K5	1:27380144-27600496	+	1.866471	1.9336060000000002	2.398982	1.9314200000000001	1.9617669999999998	2.325066
ENSSSCG00000039049	MAP7	1:27606054-27782750	+	0.087039	0.076609	0.0	0.041063999999999996	0.005913	0.05393
ENSSSCG00000004163	BCLAF1	1:27872183-27919899	+	26.93848	25.813059	22.906864000000002	33.785313	26.865709000000003	32.519081
ENSSSCG00000004164	MTFR2	1:27908782-27927480	+	1.544533	1.9700060000000001	2.3352459999999997	1.820989	2.299874	1.9796900000000002
ENSSSCG00000004165	PDE7B	1:27958268-28302666	-	2.828334	2.897995	3.246066	3.792987	3.166345	2.467394
ENSSSCG00000035425	-	1:28258954-28262253	+	0.033132999999999996	0.0033420000000000004	0.0	0.033567	0.021818999999999998	0.063571
ENSSSCG00000020601	RF00156	1:28261538-28261666	+	0.0	0.0	0.0	0.0	0.0	0.09929
ENSSSCG00000004166	AHI1	1:28566397-28762381	+	1.8145209999999998	2.215281	3.393444	2.168798	2.4656439999999997	1.6501689999999998
ENSSSCG00000004167	MYB	1:28818193-28857311	-	0.060894000000000004	0.038303	0.04892	0.023198	0.037509	0.095122
ENSSSCG00000039857	.	1:28902287-28907433	-	0.0	0.0	0.0	0.0	0.0	0.0
ENSSSCG00000031314	.	1:28924715-28926446	-	0.0	0.0	0.0	0.0	0.0	0.0
ENSSSCG00000004169	HBS1L	1:28968844-29055581	+	8.102362	2.542912	8.064888	5.481822	7.909095	3.100605
ENSSSCG00000028115	ALDH8A1	1:29060744-29079324	+	0.0	0.0	0.0	0.0	0.0	0.0
ENSSSCG00000004170	-	1:29107977-29108754	-	3.5274129999999997	3.953447	4.330811	3.3496589999999995	4.4758379999999995	3.97324
ENSSSCG00000020130	RF00322	1:29261588-29261686	-	0.0	0.0	0.0	0.0	0.0	0.0
ENSSSCG00000019571	RF00026	1:29364499-29364604	-	0.0	0.0	0.0	0.0	0.0	0.0
ENSSSCG00000021443	SGK1	1:29625957-29753666	+	3.4381120000000003	2.146413	2.085402	2.5125580000000003	2.2469240000000004	2.8029610000000003
ENSSSCG00000004172	SLC2A12	1:29835667-29901993	+	7.11005	8.380775	7.28574	7.488535000000001	6.562086	5.330175
ENSSSCG00000022387	TBPL1	1:29899850-29936744	-	9.646139	10.939811	10.890312	11.313829	10.937932	12.102827
ENSSSCG00000033258	TCF21	1:29971852-29978629	-	3.778899	3.418303	4.312064	3.474114	4.064851	4.174379
ENSSSCG00000034139	EYA4	1:30261898-30575601	-	0.13303099999999998	0.16994	0.110902	0.156618	0.14158199999999999	0.133698
ENSSSCG00000004177	RPS12	1:30920161-30923430	-	6.995967	6.78194	6.781594999999999	6.803599	7.293098	7.925197
ENSSSCG00000018972	RF00438	1:30921004-30921132	-	16.919878	16.535141	17.913483	16.132642999999998	18.108463	15.995698999999998
ENSSSCG00000018450	RF00609	1:30921482-30921558	-	2.562248	3.979678	3.8014010000000003	5.6797260000000005	7.1846369999999995	5.0818650000000005
ENSSSCG00000018352	RF00186	1:30922571-30922643	-	2.553163	4.502592	5.179589	5.658537	4.583154	4.261105000000001
ENSSSCG00000004178	SLC18B1	1:30923524-30957745	+	3.7264169999999996	4.019677	4.066872	4.311317	3.945825	4.0811459999999995
ENSSSCG00000004179	VNN2	1:30962712-30970544	+	0.060867	0.055753	0.27470700000000003	0.19833299999999998	0.2949	0.22920900000000002
ENSSSCG00000004180	-	1:30981553-30993278	+	0.059431	0.026904	0.03145	0.072902	0.065357	0.0
ENSSSCG00000004181	VNN1	1:31003338-31023731	+	0.0	0.0	0.0	0.01687	0.0	0.0
ENSSSCG00000019778	RF00026	1:31012064-31012167	+	0.0	0.0	0.0	0.0	0.0	0.0
ENSSSCG00000035807	TAAR1	1:31048535-31049551	+	0.0	0.0	0.0	0.0	0.0	0.0
ENSSSCG00000004183	TAAR2	1:31073516-31074574	+	0.0	0.0	0.0	0.0	0.0	0.0
ENSSSCG00000037870	.	1:31083314-31087692	+	0.0	0.0	0.0	0.0	0.0	0.0
ENSSSCG00000004184	.	1:31094141-31098867	+	0.0	0.0	0.0	0.0	0.0	0.0
ENSSSCG00000004185	TAAR5	1:31104142-31105153	+	0.0	0.0	0.0	0.0	0.0	0.0
ENSSSCG00000040065	.	1:31124661-31125693	+	0.0	0.0	0.0	0.0	0.0	0.0
ENSSSCG00000004187	.	1:31134663-31135748	-	0.0	0.0	0.0	0.0	0.0	0.0
ENSSSCG00000004189	TAAR9	1:31161407-31162453	-	0.0	0.0	0.0	0.0	0.0	0.0
ENSSSCG00000004190	STX7	1:31184925-31237640	+	13.233048000000002	13.704803	11.532893	14.679791	12.01655	13.389388
ENSSSCG00000018825	RF00003	1:31274987-31275154	+	0.0	0.0	0.0	0.0	0.0	0.0
ENSSSCG00000004191	MOXD1	1:31282506-31366108	+	0.025805	0.052586	0.012893	0.0	0.067984	0.063625
ENSSSCG00000004192	CTGF	1:31673798-31680169	+	162.81848100000002	174.275513	173.94314599999998	163.502274	164.399139	123.23098799999998
ENSSSCG00000004193	ENPP1	1:31722508-31797460	-	2.7755520000000002	2.794382	2.706932	3.192557	2.861888	2.194877
ENSSSCG00000004196	MED23	1:31960024-32001581	+	3.413039	3.751054	4.073334	3.5634980000000005	3.639479	4.071222
ENSSSCG00000020095	RF00100	1:31981215-31981489	+	1.245978	1.022644	0.806511	0.313215	0.48786899999999994	0.8691399999999999
ENSSSCG00000004195	ARG1	1:32006042-32051376	-	0.0	0.0	0.0	0.0	0.0	0.013663999999999999
ENSSSCG00000036790	AKAP7	1:32221061-32362001	-	0.989701	1.131887	1.27516	1.096159	0.8821549999999999	1.043852
ENSSSCG00000004199	EPB41L2	1:32417499-32630639	+	50.288548	74.28600300000001	68.960976	75.61945300000001	68.69162	64.962418
ENSSSCG00000033538	SMLR1	1:32635744-32644568	-	0.0	0.0	0.045235000000000004	0.0	0.023344999999999998	0.0
ENSSSCG00000004201	TMEM200A	1:32963628-32965103	-	20.279966	21.769098	15.504731	19.233276	13.748226999999998	11.411647
ENSSSCG00000004202	SAMD3	1:33146524-33196046	+	0.0	0.037583	0.0	0.0	0.0	0.0
ENSSSCG00000004203	L3MBTL3	1:33195395-33319720	-	1.405403	1.269472	1.248497	1.775548	1.477615	1.620591
ENSSSCG00000004204	TMEM244	1:33470251-33492702	+	0.0	0.0	0.078296	0.0	0.060911	0.028356
ENSSSCG00000004205	ARHGAP18	1:33527735-33717965	+	1.05154	1.0256129999999999	1.0435450000000002	0.87882	0.9443379999999999	1.433706
ENSSSCG00000034514	-	1:33713303-33713643	-	0.0	0.0	0.0	0.0	0.0	0.0
ENSSSCG00000004207	-	1:33744019-33853718	-	0.240306	0.37549899999999997	0.113423	0.148233	0.12421800000000001	0.46072399999999997
ENSSSCG00000033894	-	1:33801832-34359618	-	0.049507	0.14207999999999998	0.10286300000000001	0.065915	0.031673	0.09217
ENSSSCG00000033619	-	1:33969358-34995108	-	0.0	0.052358	0.0	0.0	0.0	0.0
ENSSSCG00000004209	PTPRK	1:34692715-35258701	+	0.575982	0.742788	0.613472	0.5975239999999999	0.728859	0.577576
ENSSSCG00000024392	THEMIS	1:35333473-35521353	+	0.0	0.012589	0.0	0.0	0.0	0.0
ENSSSCG00000004212	C6orf58	1:35600113-35621314	+	0.0	0.0	0.0	0.0	0.0	0.0
ENSSSCG00000004213	.	1:35629004-35647248	-	0.0	0.0	0.0	0.0	0.0	0.0
ENSSSCG00000033889	RF00026	1:35685928-35686034	+	0.0	0.0	0.0	0.0	0.0	0.0
ENSSSCG00000038602	-	1:35694269-35775062	+	0.692304	0.386507	0.0	0.0	0.093649	0.0
ENSSSCG00000004215	KIAA0408	1:35756782-35778966	+	0.0	0.622104	1.098843	1.224399	0.8961549999999999	1.097526
ENSSSCG00000004216	ECHDC1	1:35852494-35911541	+	8.050858	9.513698	8.932814	9.625373	10.066894	10.205653
ENSSSCG00000004217	RNF146	1:35909583-35927003	-	25.002043	25.806057	23.064419	23.552538000000002	21.928698999999998	25.925976000000002
ENSSSCG00000004218	RSPO3	1:35984950-36066958	-	0.0	0.049379	0.0	0.023183000000000002	0.0	0.0
ENSSSCG00000035700	CENPW	1:36685265-36695955	-	2.19633	2.196963	3.164832	2.9367240000000003	3.144288	4.484038
ENSSSCG00000004220	TRMT11	1:36932458-37002371	-	0.976032	0.650379	0.7639199999999999	0.818059	0.8852180000000001	0.9505370000000001
ENSSSCG00000031772	-	1:36993702-37043588	+	0.055778999999999995	0.010459999999999999	0.05404	0.041346	0.0	0.185564
ENSSSCG00000004221	HINT3	1:37008068-37029199	-	8.50249	8.176215	8.270649	8.584872	8.111393	9.671483
ENSSSCG00000004222	NCOA7	1:37043805-37194446	-	3.787029	4.7286269999999995	4.7845830000000005	4.757442	4.997996	5.66249
ENSSSCG00000004223	HEY2	1:37217756-37231384	-	4.8164169999999995	4.8266860000000005	6.415433	4.785171	5.214119	5.064262
ENSSSCG00000040231	.	1:37588852-37589028	+	0.0	0.0	0.0	0.0	0.0	0.0
ENSSSCG00000004224	HDDC2	1:37640673-37660335	+	2.93257	2.896233	2.849527	3.327955	3.750655	4.380833999999999
ENSSSCG00000004225	TPD52L1	1:37667483-37761836	-	0.0	0.10189400000000001	0.212577	0.0	0.15956199999999998	0.16231900000000002
ENSSSCG00000021149	RNF217	1:37791398-37912122	-	3.6507089999999995	3.9005099999999997	4.858033	4.6259239999999995	4.606535	3.9682769999999996
ENSSSCG00000019074	RF00100	1:37953036-37953350	+	0.0	0.0	0.0	0.0	0.0	0.0
ENSSSCG00000036607	NKAIN2	1:38014276-38158996	-	0.0	0.020815	0.0	0.0	0.0	0.0
ENSSSCG00000035858	.	1:38492380-38563621	-	0.0	0.0	0.0	0.0	0.0	0.0
ENSSSCG00000036671	.	1:39027473-39578423	+	0.0	0.0	0.0	0.0	0.0	0.0
ENSSSCG00000027613	.	1:39180526-39339224	+	0.0	0.0	0.0	0.0	0.0	0.0
ENSSSCG00000033289	RF00026	1:39224796-39224902	+	0.0	0.0	0.0	0.0	0.0	0.0
ENSSSCG00000039634	.	1:39577153-39578057	-	0.0	0.0	0.0	0.0	0.0	0.0
ENSSSCG00000004232	CLVS2	1:39680038-39752486	-	0.0	0.014901	0.0	0.0	0.0	0.0
ENSSSCG00000004233	SMPDL3A	1:39846155-39868672	-	0.626164	0.618221	0.3026	0.508638	0.27634200000000003	0.22757
ENSSSCG00000039357	-	1:39862070-39893386	+	0.0	0.0	0.0	0.0	0.0	0.0
ENSSSCG00000004234	FABP7	1:39871298-39876298	-	0.0	0.0	0.0	0.0	0.0	0.0
ENSSSCG00000004235	-	1:39890908-39896309	+	0.0	0.033249	0.0	0.0	0.0	0.0
ENSSSCG00000004236	PKIB	1:39913723-40022976	-	0.10160599999999999	0.0	0.0	0.0	0.0	0.11825
ENSSSCG00000004237	SERINC1	1:40099186-40141544	+	18.002184	16.558617	4.981732	17.503811	15.096151	17.45969
ENSSSCG00000004238	HSF2	1:40147164-40180297	-	3.723582	4.442166	4.644152	5.058424	3.9392169999999997	4.1037669999999995
ENSSSCG00000028308	.	1:40853633-40855954	-	0.0	0.0	0.0	0.0	0.0	0.0
ENSSSCG00000037157	.	1:40965031-40965231	+	0.0	0.0	0.0	0.0	0.0	0.0
ENSSSCG00000004241	GJA1	1:40988528-41002189	-	2.914634	2.901786	2.400747	3.3261910000000006	224.195496	0.012143000000000001
ENSSSCG00000004242	TBC1D32	1:41057291-41263561	+	0.318132	0.49103199999999997	0.629283	0.61548	0.12176400000000001	0.807425
ENSSSCG00000037972	-	1:41088215-41088399	-	0.0	0.0	0.0	0.0	0.0	0.0
ENSSSCG00000004244	MAN1A1	1:42729722-42896291	+	21.931020999999998	21.252892000000003	58.834956999999996	22.910259	58.110962	63.955238
ENSSSCG00000004245	FAM184A	1:43003350-43113371	+	0.075205	0.168363	0.162987	0.202809	0.20934499999999998	0.254162
ENSSSCG00000004246	-	1:43171887-43198297	+	1.3307280000000001	0.9492510000000001	0.775402	1.5134020000000001	1.255124	1.320945
ENSSSCG00000004247	ASF1A	1:43201715-43256158	-	4.830451999999999	5.095798	5.012368	5.1303	5.887617	5.493371
ENSSSCG00000039084	-	1:43258485-43265580	+	5.225326	4.361087	4.216771	4.461323999999999	5.520199	4.619331
ENSSSCG00000004249	CEP85L	1:43392975-43559423	+	0.745529	1.100829	1.023685	0.9409370000000001	1.138436	0.571492
ENSSSCG00000034163	PLN	1:43449758-43449916	-	2.506382	0.604438	0.463512	1.188297	0.298877	1.106444
ENSSSCG00000020423	RF00619	1:43628677-43628800	-	0.0	0.0	0.0	0.0	0.0	0.0
ENSSSCG00000004250	SLC35F1	1:43653375-43809924	-	0.0	0.027961	0.016452	0.026299	0.0	0.0
ENSSSCG00000020885	NUS1	1:44155846-44186229	-	20.283365	21.004332	22.155888	19.193476	20.244259	21.222110999999998
ENSSSCG00000004253	-	1:44239364-44287001	+	7.458344	8.361175999999999	8.388347999999999	7.299336	7.512473	8.987788
ENSSSCG00000004254	DCBLD1	1:44301110-44374143	-	5.858092	6.853526	8.402054	7.394221000000001	7.901915	9.146466
ENSSSCG00000026978	ROS1	1:44409509-44534874	+	0.0	0.006268	0.0	0.0	0.0	0.0
ENSSSCG00000031618	RF00401	1:44531040-44531145	-	0.0	0.0	0.0	0.0	0.0	0.0
ENSSSCG00000004255	VGLL2	1:44550479-44557797	-	0.036028	0.0	0.0	0.0	0.088564	0.0
ENSSSCG00000039333	RFX6	1:44765129-44825811	-	0.0	0.0	0.0	0.0	0.0	0.0
ENSSSCG00000019126	RF00026	1:44836936-44837050	+	0.0	0.0	0.0	0.0	0.0	0.0
ENSSSCG00000036207	GPRC6A	1:44853937-44878393	+	0.006734	0.007320999999999999	0.0	0.0	0.0	0.0
ENSSSCG00000038522	FAM162B	1:44889864-44897109	+	0.0	0.0	0.0	0.0	0.0	0.0
ENSSSCG00000004261	-	1:44899219-44899545	+	0.133483	0.949156	0.676841	0.108195	0.22019	0.248656
ENSSSCG00000004262	KPNA5	1:44899462-44940551	-	1.0494430000000001	1.213331	1.120205	1.2187649999999999	1.201414	1.1038709999999998
ENSSSCG00000004263	ZUP1	1:44939894-44962730	+	2.823785	1.982068	1.879572	2.866889	3.305014	2.633938
ENSSSCG00000023834	-	1:44963886-45002493	-	0.194676	0.20612800000000003	0.172603	0.30699	0.140854	0.24842899999999998
ENSSSCG00000040851	-	1:44994773-44995210	-	0.0	0.0	0.0	0.0	0.0	0.0
ENSSSCG00000025941	PTP4A1	1:45144490-45218748	+	4.0057529999999995	19.605654	5.409584	2.452655	21.420353	55.94919599999999
ENSSSCG00000035259	PHF3	1:45219389-45296398	+	15.326794	18.598278	20.508434	17.396919	5.770326	21.968420000000002
ENSSSCG00000036232	.	1:45342451-45342642	+	0.0	0.0	0.0	0.0	0.0	0.0
ENSSSCG00000004269	.	1:46647116-46649986	-	0.0	0.0	0.0	0.0	0.0	0.0
ENSSSCG00000020480	RF00026	1:47233226-47233330	-	0.0	0.0	0.0	0.0	0.48001499999999997	0.0
ENSSSCG00000033409	RF00026	1:48788853-48788959	+	0.0	0.0	0.0	0.0	0.0	0.0
ENSSSCG00000038704	RF00026	1:49086341-49086447	-	0.0	0.0	0.0	0.154074	0.0	0.0
ENSSSCG00000004270	ADGRB3	1:49189827-49619779	+	0.0	0.0	0.0	0.0	0.0	0.020987000000000002
ENSSSCG00000004272	LMBRD1	1:49868609-49977989	-	1.980389	2.258571	2.267575	2.531228	2.288163	0.15204700000000002
ENSSSCG00000004463	-	1:50188751-50189158	+	2.345982	2.800985	1.163203	2.699399	2.515552	2.6341759999999996
ENSSSCG00000004275	FAM135A	1:50579715-50716186	+	5.387514	6.487821	6.444708	6.0400089999999995	6.396129	7.166217999999999
ENSSSCG00000004276	SMAP1	1:50721701-50945633	+	4.505545	2.815287	3.640745	3.8790709999999997	4.240812	4.159095
ENSSSCG00000026246	B3GAT2	1:50938251-51041583	-	4.474918	5.313765	4.97939	5.583641	5.27771	5.775203
ENSSSCG00000004278	.	1:51192594-51197249	-	0.0	0.0	0.0	0.0	0.0	0.0
ENSSSCG00000004279	OGFRL1	1:51313014-51332328	+	2.079351	1.8312970000000002	1.8268060000000002	2.270586	2.000969	2.488381
ENSSSCG00000019520	ssc-mir-30c-2	1:51383782-51383861	-	0.0	0.0	0.0	0.0	0.0	0.0
ENSSSCG00000019941	ssc-mir-30a	1:51412827-51412933	-	0.0	0.029449	0.0	0.0	0.0	0.0
ENSSSCG00000020544	RF00156	1:51448674-51448808	-	0.0	0.0	0.0	0.0	0.0	0.0
ENSSSCG00000004280	RIMS1	1:51785520-52246363	+	0.0	0.028331	0.02037	0.044086	0.004949	0.006964
ENSSSCG00000018440	RF00026	1:51828437-51828518	-	0.0	0.0	0.0	0.0	0.0	0.0
ENSSSCG00000034571	RF00026	1:51941782-51941888	+	0.0	0.0	0.0	0.0	0.0	0.0
ENSSSCG00000033341	-	1:52435434-52435826	+	14.386929	12.364986	14.170732999999998	14.720260000000001	16.885405	16.467819
ENSSSCG00000004281	KCNQ5	1:52732775-52939688	+	15.87164	8.514092	19.435015	10.832478	0.645053	0.094071
ENSSSCG00000038552	-	1:52942871-52945160	-	0.07774299999999999	0.023731	0.095333	0.14618299999999998	0.040587	0.064988
ENSSSCG00000004283	DPPA5	1:52986462-52987618	-	0.0	0.067054	0.0	0.0	0.0	0.0
ENSSSCG00000004285	OOEP	1:53006898-53007877	-	0.0	0.0	0.0	0.0	0.0	0.0
ENSSSCG00000022994	CYB5R4	1:53091419-53190676	+	0.162176	0.113403	0.082962	0.209101	0.106341	0.146295
ENSSSCG00000026943	MRAP2	1:53256257-53318106	+	0.013032	0.046882	0.013838999999999999	0.022122	0.0	0.034144
ENSSSCG00000004289	CEP162	1:53329026-53442711	-	0.691181	0.823743	0.795762	0.852023	0.7614850000000001	0.8627389999999999
ENSSSCG00000004290	TBX18	1:53835909-53867055	-	2.985127	3.029817	2.998869	3.2832980000000003	3.051461	2.705136
ENSSSCG00000031194	-	1:53865458-53866954	+	0.121125	0.36186399999999996	0.25053000000000003	0.232316	0.11335	0.174677
ENSSSCG00000004291	NT5E	1:54400789-54450181	+	23.462623999999998	24.672655	38.223984	31.910263	40.132191	56.10545
ENSSSCG00000004293	SNX14	1:54460815-54549309	-	3.242685	2.927361	2.497635	3.7210050000000003	3.518963	3.496671
ENSSSCG00000004294	-	1:54563092-54598412	-	28.993738	32.208656	36.435143	35.596134	35.149215999999996	35.382529999999996
ENSSSCG00000019135	RF00278	1:54632246-54632315	-	6.372743	6.231675	6.555385	5.535869	2.880089	7.204713000000001
ENSSSCG00000037982	RF00278	1:54632524-54632597	-	8.116341	7.544847	10.341331	9.819938	10.612217999999999	12.430269000000001
ENSSSCG00000019921	RF00099	1:55174072-55174197	+	0.0	0.0	0.0	0.0	0.0	0.0
ENSSSCG00000035251	HTR1E	1:55408112-55497590	+	0.0	0.0	0.0	0.0	0.013819999999999999	0.0
ENSSSCG00000020277	RF00026	1:55517955-55518058	-	0.0	0.0	0.0	0.0	0.0	0.0
ENSSSCG00000025434	CGA	1:55551320-55569012	-	0.0	0.0	0.0	0.0	0.0	0.0
ENSSSCG00000035281	ZNF292	1:55618002-55712943	+	4.688583	4.8105709999999995	4.620944000000001	4.990965	4.873203	4.321305000000001
ENSSSCG00000033562	GJB7	1:55727279-55778258	-	0.063322	0.020551	0.013341	0.01077	0.027213	0.030420999999999997
ENSSSCG00000004300	SMIM8	1:55753933-55763969	+	2.664678	2.9762049999999998	2.090084	2.939506	2.765768	3.3843669999999997
ENSSSCG00000004301	C6orf163	1:55765774-55788281	+	0.209769	0.059677999999999995	0.18362799999999999	0.277333	0.277907	0.384999
ENSSSCG00000004304	SLC35A1	1:55859614-55895782	+	11.464532	11.293545	9.984531	11.798138	11.802078	12.064110000000001
ENSSSCG00000004303	RARS2	1:55893480-55982574	-	0.792323	0.9240870000000001	0.642174	0.652365	0.608483	0.848563
ENSSSCG00000004306	ORC3	1:55954149-56044246	+	2.21868	2.4291549999999997	2.5741389999999997	2.39431	2.726005	2.807378
ENSSSCG00000004307	-	1:56043345-56070187	-	50.015541	47.261684	57.658885999999995	46.445114000000004	60.461117	60.42735699999999
ENSSSCG00000032114	-	1:56068691-56069048	-	0.0	0.10678800000000001	0.0	0.0	0.251334	0.085461
ENSSSCG00000038663	-	1:56092544-56274861	+	0.03907	0.011804	0.027783	0.09174199999999999	0.028724	0.130389
ENSSSCG00000004308	SPACA1	1:56378300-56395493	+	0.0	0.0	0.0	0.0	0.0	0.213308
ENSSSCG00000004309	CNR1	1:56470547-56471965	-	0.408959	0.383467	1.631928	0.375821	0.713087	0.9470940000000001
ENSSSCG00000019769	RF00003	1:56558443-56558598	-	0.0	0.0	0.0	0.0	0.0	0.0
ENSSSCG00000029003	-	1:56689046-56689768	+	18.257284	19.538155	19.613943	19.19215	16.413339999999998	20.384014
ENSSSCG00000004311	RNGTT	1:56852866-57062070	-	5.364008999999999	5.731625	6.006444999999999	6.025464	6.1305879999999995	5.635584
ENSSSCG00000038261	-	1:57011549-57011982	+	0.0	0.0	0.0	0.0	0.0	0.0
ENSSSCG00000039953	PNRC1	1:57128364-57134034	+	7.88805	16.144056	7.015287	7.464716	15.685369	5.6712110000000004
ENSSSCG00000035549	-	1:57131439-57131640	+	0.0	0.0	0.0	0.0	0.0	0.0
ENSSSCG00000032781	SRSF12	1:57147075-57165800	-	2.379229	2.7102470000000003	3.264431	2.38289	2.188622	2.862674
ENSSSCG00000004314	PM20D2	1:57188535-57216285	+	5.317669	5.7355279999999995	5.5002580000000005	5.400353	4.871090000000001	5.032072
ENSSSCG00000024249	GABRR2	1:57221920-57333273	-	0.0	0.06350399999999999	0.0	0.0	0.036910000000000005	0.0
ENSSSCG00000004317	UBE2J1	1:57337082-57364621	-	9.886617999999999	10.48592	11.630038	10.74673	10.423017999999999	11.201431
ENSSSCG00000004318	RRAGD	1:57374055-57438433	-	0.052212	0.06801900000000001	0.040022	0.025419999999999998	0.11553699999999999	0.13402
ENSSSCG00000035035	RF00026	1:57407749-57407855	+	0.0	0.0	0.0	0.0	0.0	0.0
ENSSSCG00000004322	ANKRD6	1:57437811-57645955	+	0.015515000000000001	0.06907	0.005907	0.0	0.0	0.0
ENSSSCG00000037884	-	1:57452222-57452969	-	0.0	0.102797	0.0	0.0	0.0	0.0
ENSSSCG00000038572	RF00024	1:57646795-57647152	+	0.0	0.0	0.0	0.0	0.0	0.0
ENSSSCG00000004324	LYRM2	1:57651684-57654886	-	13.135169	13.24375	15.400178	14.861267000000002	10.987266	14.650295999999999
ENSSSCG00000004328	MDN1	1:57661474-57826188	-	3.377567	3.0524970000000002	3.6339589999999995	3.3451370000000002	3.4757269999999996	3.795099
ENSSSCG00000034904	-	1:57760918-57762773	-	0.0	0.0	0.0	0.0	0.0	0.0
ENSSSCG00000035516	-	1:57822545-57823013	-	0.0	0.0	0.0	0.0	0.0	0.0
ENSSSCG00000004331	CASP8AP2	1:57834116-57864833	+	6.286598000000001	6.047758	7.176926	7.040019	6.77548	7.067399000000001
ENSSSCG00000004330	GJA10	1:57879740-57881395	+	0.039537	0.10298800000000001	0.20992399999999997	0.0	0.08695900000000001	0.0
ENSSSCG00000004332	BACH2	1:57899809-58204804	-	0.25544	0.07571900000000001	0.11293800000000001	0.071563	0.155645	0.167445
ENSSSCG00000004334	MAP3K7	1:58481896-58548057	-	10.487713000000001	0.48644	12.457384	12.138806	11.198926	13.227617
ENSSSCG00000019674	RF00100	1:59230123-59230456	-	0.0	0.0	0.0	0.0	0.0	0.0
ENSSSCG00000034849	.	1:60259865-60260832	+	0.0	0.0	0.0	0.0	0.0	0.0
ENSSSCG00000004336	EPHA7	1:60770686-60944126	-	0.0	0.025256999999999998	0.0	0.0	0.0	0.0
ENSSSCG00000020518	RF00026	1:62722215-62722312	-	0.0	0.0	0.0	0.0	0.0	0.0
ENSSSCG00000035648	MANEA	1:62887684-62945655	+	4.472358	4.849921	5.647037999999999	5.034658	4.382117	5.075113
ENSSSCG00000004339	UFL1	1:63638525-63700975	+	9.1e-05	7.581035000000001	8.570453	7.456453	7.462996	3.043489
ENSSSCG00000004340	FHL5	1:63705936-63755534	+	0.0	0.0	0.01518	0.0	0.0	0.0
ENSSSCG00000035240	GPR63	1:63911310-63973869	-	0.163409	0.2203	0.139987	0.125674	0.172573	0.244777
ENSSSCG00000037906	-	1:64021525-64062137	+	0.079841	0.015946000000000002	0.0	0.0	0.0	0.184077
ENSSSCG00000004342	NDUFAF4	1:64037673-64045146	-	4.576301	4.87807	4.9071940000000005	4.602930000000001	4.226438	5.919125
ENSSSCG00000027002	KLHL32	1:64078668-64307190	+	0.038972	0.0	0.043556	0.02611	0.045295	0.008955
ENSSSCG00000004344	MMS22L	1:64306080-64460428	-	0.774532	0.686891	1.107092	1.075397	1.034353	0.853025
ENSSSCG00000037227	RF00100	1:64437311-64437630	+	0.0	0.0	0.0	0.0	0.0	0.0
ENSSSCG00000034317	RF00026	1:64943610-64943716	+	0.0	0.0	0.0	0.0	0.0	0.0
ENSSSCG00000019812	MIR2113	1:65162859-65162949	+	0.0	0.0	0.0	0.0	0.0	0.0
ENSSSCG00000018969	RF00026	1:65460753-65460860	-	0.0	0.0	0.0	0.0	0.0	0.0
ENSSSCG00000004346	POU3F2	1:65835519-65848875	+	0.0	0.0	0.040216	0.0	0.045524	0.0
ENSSSCG00000004347	FBXL4	1:65872122-65935708	-	3.018161	2.695105	2.597902	2.7049119999999998	2.9284220000000003	2.323757
ENSSSCG00000004349	-	1:66228499-66346562	-	9.952297999999999	9.807949	11.519796000000001	10.345738	7.1810149999999995	3.802973
ENSSSCG00000037594	PNISR	1:66321459-66381449	-	20.614473	22.142317000000002	21.161161	23.028717	21.742094	12.696959
ENSSSCG00000004351	USP45	1:66390523-66454771	-	1.4311459999999998	1.897261	2.13139	1.98534	1.622433	1.763512
ENSSSCG00000038757	-	1:66459980-66467850	+	19.190367000000002	21.133606	19.948423000000002	22.268038	18.487116	19.013184
ENSSSCG00000004353	CCNC	1:66471793-66499216	-	11.784892999999999	12.825334	15.450842999999999	0.7248600000000001	14.023674	14.591356
ENSSSCG00000004354	PRDM13	1:66539061-66546406	+	0.0	0.068084	0.0	0.029236	0.0	0.0
ENSSSCG00000004355	-	1:66579143-66580441	-	0.413233	0.360765	0.319961	0.40379899999999996	0.217527	0.12441400000000001
ENSSSCG00000021699	-	1:66580563-66580775	-	2.703979	3.280756	2.747343	4.303878	4.6531	3.5789120000000003
ENSSSCG00000004356	MCHR2	1:66837664-66856947	-	0.0	0.0	0.0	0.0	0.0	0.0
ENSSSCG00000032685	.	1:66896959-66971110	+	0.0	0.0	0.0	0.0	0.0	0.0
ENSSSCG00000031404	.	1:67040173-67110910	-	0.0	0.0	0.0	0.0	0.0	0.0
ENSSSCG00000004357	SIM1	1:67217960-67294756	-	0.007387	0.036764	0.028664999999999996	0.0	0.008356	0.004627
ENSSSCG00000004358	ASCC3	1:67331948-67657114	-	7.084210000000001	7.355446000000001	7.442386999999999	7.65307	6.714711	7.353271
ENSSSCG00000019986	RF00001	1:67377091-67377208	+	0.0	0.0	0.0	0.0	0.0	0.0
ENSSSCG00000004361	GRIK2	1:68289343-68679256	+	0.0	0.0	0.0	0.018340000000000002	0.0	0.0
ENSSSCG00000038448	.	1:69009241-69014828	-	0.0	0.0	0.0	0.0	0.0	0.0
ENSSSCG00000004364	HACE1	1:70994036-71105046	-	5.388401	2.969939	4.2710360000000005	4.291135	4.304874	4.623541
ENSSSCG00000037612	LIN28B	1:71174509-71299820	+	0.0	0.0	0.0	0.0	0.0	0.010597
ENSSSCG00000004366	BVES	1:71314238-71360301	-	0.151089	0.282884	0.26145100000000004	0.12263299999999999	0.160461	0.184808
ENSSSCG00000004367	POPDC3	1:71377690-71400451	-	0.027106	0.030524000000000003	0.03592	0.0	0.029710000000000004	0.0
ENSSSCG00000004368	PREP	1:71493233-71701083	-	1.8555	1.647666	5.41505	1.254416	5.642532	1.850696
ENSSSCG00000038975	.	1:71831528-71837025	+	0.0	0.0	0.0	0.0	0.0	0.0
ENSSSCG00000004369	PRDM1	1:72312082-72337411	+	0.0	0.089113	0.0	0.021629	0.017558	0.0
ENSSSCG00000004370	ATG5	1:72345004-72520448	-	6.529192	6.887187	7.296479	6.878347	5.689447	6.814807000000001
ENSSSCG00000032933	-	1:72466677-72532575	+	0.0	0.0	0.0	0.0	0.0	0.0
ENSSSCG00000004371	CRYBG1	1:72552768-72763556	+	14.664435000000001	13.471654000000001	14.3654	14.347157000000001	14.004624	15.848747
ENSSSCG00000035339	RF00026	1:72603383-72603489	-	0.0	0.071781	0.0	0.0	0.0	0.0
ENSSSCG00000004373	RTN4IP1	1:72762855-72815540	-	4.460675	3.8353349999999997	6.2397849999999995	4.648304	4.790464	5.06672
ENSSSCG00000004374	QRSL1	1:72814782-72846866	+	1.6860650000000001	5.284571	1.57223	4.507007	3.84729	5.929292
ENSSSCG00000019893	RF00026	1:72905181-72905287	-	0.0	0.0	0.0	0.0	0.0	0.0
ENSSSCG00000037071	-	1:72990740-73131269	+	6.507719	6.2624830000000005	9.138796000000001	6.487584	7.647891	6.263756
ENSSSCG00000031023	-	1:73119759-73124357	-	0.342837	0.089061	0.056397	0.135429	0.2267	0.08862300000000001
ENSSSCG00000037985	C6orf203	1:73162374-73174644	+	11.597107000000001	10.013195	10.848773	11.597131	12.094831	11.253756
ENSSSCG00000031159	BEND3	1:73184755-73224834	-	4.27581	3.9426930000000002	4.125941	4.43039	4.399865	5.280303
ENSSSCG00000036168	PDSS2	1:73249003-73510535	-	3.324247	2.875625	3.221837	3.4963620000000004	3.989593	3.408408
ENSSSCG00000004379	SOBP	1:73549183-73702017	+	3.847054	2.824952	4.468865	3.1027560000000003	4.492365	4.527071
ENSSSCG00000040159	-	1:73720749-73721078	+	1.825433	1.7055790000000002	1.9243310000000002	3.451998	2.560694	2.4340439999999997
ENSSSCG00000033392	SCML4	1:73840652-73968754	-	0.0	0.013822999999999998	0.008052	0.013002000000000001	0.003635	0.0
ENSSSCG00000004382	SEC63	1:74000950-74078610	-	13.691095	14.992045999999998	3.245119	2.32081	3.278829	2.598001
ENSSSCG00000004383	OSTM1	1:74139330-74181165	-	25.277483	26.905382	20.689877	25.634851	21.379948000000002	20.484016
ENSSSCG00000004384	NR2E1	1:74271042-74292681	+	0.042137	0.09348300000000001	0.022002	0.070342	0.022786	0.140654
ENSSSCG00000004385	SNX3	1:74306450-74349466	-	73.587425	70.025566	66.702972	76.062256	74.06304899999999	79.047676
ENSSSCG00000040199	AFG1L	1:74367425-74591853	+	1.8462470000000002	1.886783	1.798391	2.034128	1.54704	2.323794
ENSSSCG00000004387	FOXO3	1:74626672-74760325	+	11.390748	11.810777	3.621961	11.925702000000001	4.349973	10.076504
ENSSSCG00000004388	ARMC2	1:74923831-75078468	+	0.22631500000000002	0.205594	0.144787	0.263306	0.36449899999999996	0.46401000000000003
ENSSSCG00000038818	-	1:74930300-74960494	+	2.11757	2.4248819999999998	2.5879659999999998	0.980615	0.9737399999999999	0.685665
ENSSSCG00000004390	SESN1	1:75056562-75170379	-	3.296583	2.648641	2.506384	2.992786	2.90306	2.283534
ENSSSCG00000004389	-	1:75118461-75118781	+	0.0	0.0	0.0	0.0	0.0	0.0
ENSSSCG00000004391	CEP57L1	1:75171048-75227032	+	0.250431	0.345042	0.264965	0.319266	0.21983699999999998	0.46605100000000005
ENSSSCG00000004415	-	1:75272050-75431503	+	0.060291	0.07749299999999999	0.037125	0.08346	0.046092	0.027443000000000002
ENSSSCG00000004414	-	1:75428689-75457898	-	253.780563	271.464996	236.423859	269.082367	25.732754	210.80842599999997
ENSSSCG00000035239	-	1:75437530-75462332	+	0.0	0.219888	0.0	0.133416	0.051284	0.0
ENSSSCG00000004413	PPIL6	1:75465299-75508244	-	0.039005	0.028964	0.0	0.0	0.0	0.0
ENSSSCG00000004408	SMPD2	1:75508298-75512153	+	3.334601	4.332055	2.470339	4.22525	4.0135190000000005	2.691359
ENSSSCG00000004412	MICAL1	1:75508815-75522661	-	10.992907	10.831349000000001	6.5831990000000005	9.905631	10.178503	9.370683
ENSSSCG00000004411	ZBTB24	1:75531036-75548772	-	3.79075	4.033363	3.9098260000000002	3.6162629999999996	4.003349	5.166057
ENSSSCG00000004410	-	1:75558532-75572860	-	0.090796	0.218725	0.033117	0.201061	0.143287	0.183608
ENSSSCG00000033739	-	1:75597071-75683949	-	0.008473999999999999	0.026996	0.0	0.007975	0.029934	0.039273
ENSSSCG00000033916	-	1:75600049-75600538	+	0.0	0.0	0.0	0.0	0.0	0.0
ENSSSCG00000004405	FIG4	1:75693531-75847515	+	1.196619	1.179719	1.37901	1.355534	1.288829	1.8877220000000001
ENSSSCG00000004404	-	1:76107530-76180306	-	0.0	0.0	0.0	0.059259000000000006	0.08063	0.120899
ENSSSCG00000004403	CDC40	1:76179164-76234685	+	3.911565	3.7868169999999997	4.450221	3.9861190000000004	4.249017	4.090602
ENSSSCG00000004402	METTL24	1:76217320-76367756	-	0.014031	0.032823000000000005	0.0	0.0	0.0	0.0
ENSSSCG00000004401	DDO	1:76391112-76417944	-	2.541795	2.131673	1.7959029999999998	2.279951	2.286532	2.5016689999999997
ENSSSCG00000004399	SLC22A16	1:76421581-76468406	-	0.028203	0.035854000000000004	0.0	0.0	0.0	0.0
ENSSSCG00000037424	CDK19	1:76589052-76793931	-	2.868097	3.1932080000000003	2.8952880000000003	3.225975	2.5355060000000003	3.4107309999999997
ENSSSCG00000004396	-	1:76675741-76676106	+	0.0	0.030670999999999997	0.0	0.0	0.0	0.0
ENSSSCG00000035433	-	1:76707023-76713882	+	0.0	0.0	0.0	0.026951999999999997	0.037823	0.0
ENSSSCG00000004392	-	1:76839731-76863722	+	37.998428000000004	41.894295	50.473061	48.974804	49.170296	50.530772999999996
ENSSSCG00000004393	GTF3C6	1:76896823-76909858	+	14.805283	17.815945000000003	16.818916	16.818914000000003	16.949829	18.080626000000002
ENSSSCG00000004394	RPF2	1:76917171-76960111	+	4.514429	4.695951999999999	6.3471779999999995	5.6928589999999994	5.2590959999999995	6.154574
ENSSSCG00000004419	MFSD4B	1:76998385-77171084	+	4.809607	4.993403	5.153455999999999	4.529837000000001	4.869231	5.4279589999999995
ENSSSCG00000025703	REV3L	1:77195253-77401051	-	6.436882	5.274064	5.889387	2.4868509999999997	6.313763	5.122
ENSSSCG00000004420	TRAF3IP2	1:77484191-77523887	-	22.996342000000002	23.796436	5.099483	1.690462	19.764915	19.611271
ENSSSCG00000004421	FYN	1:77584483-77810575	-	33.442852	31.832459999999998	30.293213	31.985798	36.184719	9.015099000000001
ENSSSCG00000032035	RF00026	1:77983209-77983315	+	0.0	0.0	0.0	0.0	0.0	0.0
ENSSSCG00000004422	WISP3	1:78005360-78021145	+	0.5781069999999999	0.685002	0.6101270000000001	0.7410939999999999	0.49585200000000007	0.635354
ENSSSCG00000004423	TUBE1	1:78018433-78048438	-	0.505228	0.711335	0.7239479999999999	0.556843	0.627722	0.482998
ENSSSCG00000036621	FAM229B	1:78048480-78066722	+	0.0	0.03707	0.033369	0.013335	0.0	0.0
ENSSSCG00000004425	LAMA4	1:78072305-78223968	-	16.042994	13.314301	13.854629000000001	14.097725	14.859032000000001	11.583261
ENSSSCG00000037803	MARCKS	1:79789752-79796128	+	207.224289	197.25013700000002	168.134995	194.988907	187.094528	150.829956
ENSSSCG00000004432	HDAC2	1:79866670-79901587	-	9.347207000000001	9.326159	10.715088	10.314581	10.932501	12.479946
ENSSSCG00000004433	HS3ST5	1:79956488-80245224	-	0.06593500000000001	0.098899	0.023339	0.0	0.0	0.0
ENSSSCG00000004434	FRK	1:81603273-81714250	-	0.140061	0.208306	0.610502	0.408485	0.507417	0.740845
ENSSSCG00000004435	NT5DC1	1:81745957-81880688	+	1.531041	2.261829	2.861375	2.506509	1.8006950000000002	3.233303
ENSSSCG00000004436	COL10A1	1:81765724-81773837	-	0.34231300000000003	0.39866399999999996	0.438403	0.254164	0.154834	0.10559600000000001
ENSSSCG00000004439	TSPYL4	1:81891717-81893018	-	5.818683	5.888167	8.222178	6.690072	6.182678	7.998504
ENSSSCG00000004438	TSPYL1	1:81908075-81909384	-	57.22691700000001	54.259926	54.245102	54.51019300000001	58.715527	59.436671999999994
ENSSSCG00000004441	DSE	1:81996969-82063845	+	89.82058	89.45359	98.18064100000001	94.946159	96.36488299999999	24.02957
ENSSSCG00000036064	CALHM6	1:82085472-82091407	+	0.44946400000000003	0.31661300000000003	0.207878	0.213993	0.16853800000000002	0.13477
ENSSSCG00000040660	TRAPPC3L	1:82102137-82144255	-	0.062147	0.0	0.0	0.0	0.0	0.190626
ENSSSCG00000031898	CALHM5	1:82109065-82117052	+	12.432673	10.045557	10.667508999999999	12.382199	10.649723	9.64725
ENSSSCG00000004446	-	1:82161698-82182177	+	6.776808	6.333144	6.003666	6.3567540000000005	7.157199	7.523313000000001
ENSSSCG00000040797	.	1:82324677-82342396	+	0.0	0.0	0.0	0.0	0.0	0.0
ENSSSCG00000039505	.	1:82354584-82355055	+	0.0	0.0	0.0	0.0	0.0	0.0
ENSSSCG00000004450	LGSN	1:82371339-82387717	+	0.0	0.0	0.0	0.0	0.0	0.0
ENSSSCG00000004451	RIPPLY2	1:82428081-82432707	-	0.0	0.115318	0.0	0.0	0.0	0.0
ENSSSCG00000004453	SNAP91	1:82540819-82697227	+	0.0	0.020247	0.0	0.052633000000000006	0.024731	0.0
ENSSSCG00000004452	PRSS35	1:82714898-82734872	-	5.690904	5.8419419999999995	6.406703	6.359446	6.023301999999999	3.6113269999999997
ENSSSCG00000004454	ME1	1:82794964-82989908	+	6.471107	7.655664	8.345613	7.778022999999999	8.939300999999999	8.315468
ENSSSCG00000029129	RWDD2A	1:82996827-83003595	-	4.014779	4.526496	3.955749	4.591003	4.476877	4.2594970000000005
ENSSSCG00000004456	PGM3	1:83003691-83029096	+	6.552166000000001	5.040873	5.613723	5.763715	6.085408	6.104088
ENSSSCG00000004457	DOP1A	1:83026514-83141042	-	6.213798000000001	6.111365	5.912679	6.369038	3.077636	5.6909
ENSSSCG00000026346	UBE3D	1:83140095-83366841	+	0.56128	0.6453180000000001	0.333287	0.332264	0.8140539999999999	0.568315
ENSSSCG00000034941	-	1:83239899-83241232	+	0.049157	0.11253599999999998	0.05407000000000001	0.077301	0.0	0.0
ENSSSCG00000004458	TPBG	1:83847819-83850881	-	18.298769	17.203899	17.120102	18.208279	20.526726	22.888367000000002
ENSSSCG00000032485	.	1:83910831-83911513	+	0.0	0.0	0.0	0.0	0.0	0.0
ENSSSCG00000004460	IBTK	1:83973536-84070798	+	4.151139	5.118155000000001	3.464961	5.12041	4.268756	4.316633
ENSSSCG00000004464	TENT5A	1:84545028-84552134	+	6.008676	6.628106	6.223569	6.019051	5.608581	5.135223000000001
ENSSSCG00000039755	.	1:85096972-85097045	+	0.0	0.0	0.0	0.0	0.0	0.0
ENSSSCG00000004465	BCKDHB	1:85755743-86017666	-	1.4576209999999998	1.333218	1.181434	1.3094459999999999	0.8056369999999999	0.843849
ENSSSCG00000004466	TTK	1:86076583-86125748	-	1.015583	1.401834	2.101689	1.776305	1.8433389999999998	2.058031
ENSSSCG00000028080	ELOVL4	1:86163084-86196000	+	3.5747480000000005	2.494182	2.629154	3.505788	2.933974	3.2945260000000003
ENSSSCG00000032015	SH3BGRL2	1:86417486-86481523	-	6.275183999999999	7.015059	6.696446000000001	7.845623	8.459824000000001	7.641960000000001
ENSSSCG00000004469	LCA5	1:86516395-86685073	+	0.378227	0.753479	0.8483229999999999	0.701367	0.706937	0.672902
ENSSSCG00000004470	HMGN3	1:86954328-86987461	+	20.169889	21.570543	20.876607999999997	22.475217999999998	20.09494	24.158367000000002
ENSSSCG00000004473	PHIP	1:87117224-87242674	+	1.7903830000000003	1.504567	1.803668	1.8517970000000001	1.9274349999999998	1.7583810000000002
ENSSSCG00000004472	IRAK1BP1	1:87290826-87329926	-	5.5712779999999995	6.216562000000001	5.967748	7.013169	6.5675539999999994	6.812717999999999
ENSSSCG00000034152	MEI4	1:88187505-88399111	-	0.0	0.0	0.0	0.0	0.073839	0.0
ENSSSCG00000004475	-	1:88596215-88601044	+	19.377462	17.492516000000002	13.746863000000001	13.963717	13.108001999999999	11.992275999999999
ENSSSCG00000038755	.	1:88884002-88885286	+	0.0	0.0	0.0	0.0	0.0	0.0
ENSSSCG00000004477	IMPG1	1:89836325-89986396	+	0.0	0.017887	0.02855	0.0	0.0	0.0
ENSSSCG00000004478	MYO6	1:89994480-90084765	-	0.632555	0.8034	0.609677	0.743765	0.469159	0.603228
ENSSSCG00000020702	SENP6	1:90166647-90300286	-	5.538423000000001	5.043207	7.7006429999999995	5.575486	4.629633	5.843204
ENSSSCG00000019589	RF00003	1:90188271-90188438	-	0.0	0.0	0.153124	0.0	0.0	0.0
ENSSSCG00000024138	RF00026	1:90242180-90242277	-	0.7794449999999999	1.5272729999999999	0.212837	0.018902000000000002	0.51675	1.182503
ENSSSCG00000004479	FILIP1	1:90388400-90638550	+	0.15013900000000002	0.144002	0.046902	0.134877	0.038825	0.054002
ENSSSCG00000033155	TMEM30A	1:90643886-90688161	+	49.255863	58.312454	55.544532999999994	50.715709999999994	53.687828	65.06770300000001
ENSSSCG00000004480	COX7A2	1:90696751-90703485	+	29.132328	28.770871999999997	30.617008000000002	31.335581	29.754065999999998	41.006771
ENSSSCG00000004484	COL12A1	1:90744289-90872963	+	38.024986	32.876205	30.567047	29.798417999999998	26.827457	17.333607
ENSSSCG00000031534	RF00026	1:90800927-90801030	+	0.0	0.0	0.0	0.0	0.0	0.346381
ENSSSCG00000034949	-	1:90874114-90874305	+	273.351929	278.152039	235.09838900000003	246.340805	198.038254	150.397003
ENSSSCG00000004485	CD109	1:92054664-92240829	-	21.273623999999998	23.246895000000002	24.148897	21.536097	22.584221	25.17824
ENSSSCG00000019933	RF00100	1:92076756-92077072	-	0.059897000000000006	0.0	0.0	0.0	0.0	0.0
ENSSSCG00000004486	SLC17A5	1:92286827-92342785	+	4.441885	4.749219999999999	4.099187000000001	0.760302	4.625506	5.4288099999999995
ENSSSCG00000004489	EEF1A1	1:92421230-92472785	+	2067.878906	2199.837402	2282.394287	1292.360596	1244.711548	1253.7459720000002
ENSSSCG00000037674	-	1:92423745-92424727	-	304.056335	296.80777	256.04425	268.759186	447.50738499999994	338.093933
ENSSSCG00000004487	MTO1	1:92447163-92483236	-	5.063248000000001	4.145844	6.209537999999999	5.746699	6.661230000000001	6.5296959999999995
ENSSSCG00000021383	CGAS	1:92483278-92500551	+	1.301652	1.506709	1.504526	1.759729	2.3723650000000003	1.7746970000000002
ENSSSCG00000033160	.	1:92951121-92952053	-	0.0	0.0	0.0	0.0	0.0	0.0
ENSSSCG00000031165	.	1:93019988-93020917	-	0.0	0.0	0.0	0.0	0.0	0.0
ENSSSCG00000039396	.	1:93045974-93046903	-	0.0	0.0	0.0	0.0	0.0	0.0
ENSSSCG00000035076	.	1:93085950-93099420	+	0.0	0.0	0.0	0.0	0.0	0.0
ENSSSCG00000031966	.	1:93111777-93112559	+	0.0	0.0	0.0	0.0	0.0	0.0
ENSSSCG00000005790	.	1:93149390-93150316	+	0.0	0.0	0.0	0.0	0.0	0.0
ENSSSCG00000008882	-	1:93868758-93869355	+	0.0	0.0	0.0	0.0	0.0	0.0
ENSSSCG00000040747	RF00026	1:93897884-93897987	-	0.0	0.0	0.0	0.0	0.0	0.0
ENSSSCG00000004490	SETBP1	1:94314556-94663029	+	2.110967	2.0591630000000003	2.142657	1.939745	1.826487	1.9130479999999999
ENSSSCG00000040289	.	1:94735298-94738798	-	0.0	0.0	0.0	0.0	0.0	0.0
ENSSSCG00000018364	RF00100	1:95008675-95008977	+	0.0	0.0	0.0	0.0	0.0	0.0
ENSSSCG00000004491	SLC14A2	1:95260781-95319541	+	0.0	0.048892000000000005	0.0	0.0	0.01107	0.0
ENSSSCG00000004492	SLC14A1	1:95354238-95383869	+	0.079083	0.031975	0.035633	0.046792	0.061408000000000004	0.0
ENSSSCG00000004493	SIGLEC15	1:95484225-95492660	+	0.375963	0.28584699999999996	0.304181	0.308226	0.17938800000000002	0.23752199999999998
ENSSSCG00000021072	EPG5	1:95498733-95603018	-	0.703591	0.710378	0.642544	0.6835979999999999	0.598895	0.792437
ENSSSCG00000004497	PSTPIP2	1:95625801-95727801	-	0.097232	0.065988	0.060149	0.061860000000000005	0.070954	0.052949
ENSSSCG00000004499	ATP5F1A	1:95738264-95751358	-	26.470093	31.324942	16.934292000000003	46.019199	22.736662	32.177746
ENSSSCG00000004498	HAUS1	1:95756220-95774245	+	0.792177	0.876714	0.942749	0.868547	0.667564	0.767666
ENSSSCG00000004500	C18orf25	1:95808695-95895027	+	8.238955	8.473878	8.089621000000001	8.668324	8.306683999999999	8.609982
ENSSSCG00000004502	RNF165	1:95951401-96066928	+	0.0	0.194081	0.0	0.025713	0.0	0.0
ENSSSCG00000004503	LOXHD1	1:96081393-96276992	-	0.0	0.009748	0.006474	0.0	0.0	0.004324000000000001
ENSSSCG00000032053	ST8SIA5	1:96297034-96375848	-	1.0603799999999999	1.1919469999999999	2.19277	1.580266	2.077409	3.289014
ENSSSCG00000034730	PIAS2	1:96441666-96545780	-	5.667769	5.8773029999999995	5.641629	6.363862999999999	5.989426	5.795462000000001
ENSSSCG00000022643	KATNAL2	1:96566812-96675096	+	0.058246000000000006	0.0	0.052375	0.085283	0.020572999999999998	0.015302000000000001
ENSSSCG00000005771	HDHD2	1:96680376-96763808	-	3.055132	3.513618	3.1413159999999998	3.183609	3.368233	3.673973
ENSSSCG00000005768	-	1:96739848-96763852	-	38.714314	40.832352	45.060738	44.517448	41.217564	43.975346
ENSSSCG00000039669	-	1:96763462-96765128	-	0.069937	0.080637	0.0	0.043935	0.016199	0.044773
ENSSSCG00000005767	SKOR2	1:96813762-96842014	-	0.021912	0.0	0.046174	0.018598	0.0	0.0
ENSSSCG00000004505	SMAD2	1:97415716-97511880	-	3.136967	2.873889	2.781736	3.291457	2.774865	2.855409
ENSSSCG00000028076	ZBTB7C	1:97610694-98015089	-	38.42289	35.559025	32.40197	35.057148	34.892464000000004	36.999744
ENSSSCG00000004506	CTIF	1:98133312-98455708	+	3.143496	18.573103	13.479888	16.918514000000002	13.842635999999999	13.189391
ENSSSCG00000004507	SMAD7	1:98510229-98542315	-	6.863689	7.454694	8.13363	7.2221779999999995	6.093652	0.022007
ENSSSCG00000004508	DYM	1:98642509-99024664	-	4.042584	4.3570839999999995	2.553945	5.100269	4.860963	5.296453
ENSSSCG00000034415	C18orf32	1:99034992-99043207	-	15.984273000000002	21.640959	23.636797	18.824991	21.333460000000002	17.998089
ENSSSCG00000035007	RPL17-C18orf32	1:99043219-99049352	-	19.473945999999998	11.586982	19.189457	46.05761	29.845081	13.914557
ENSSSCG00000030194	RF00151	1:99045184-99045247	-	0.042114	0.027894	0.036108999999999995	0.173802	0.07647799999999999	0.038023
ENSSSCG00000028329	RF00151	1:99046422-99046487	-	7.089644	8.253484	9.860167	4.877845	6.007457	6.003928
ENSSSCG00000024372	RF00151	1:99047294-99047358	-	6.708504	6.5110660000000005	10.475373	10.535575	7.052525	7.008248
ENSSSCG00000039220	RF00151	1:99047696-99047758	-	10.198606	12.028835	11.948312	12.157859	13.672801000000002	7.8448910000000005
ENSSSCG00000037380	RF00402	1:99059821-99059925	+	0.0	0.0	0.0	0.0	0.0	0.0
ENSSSCG00000004509	LIPG	1:99081904-99110876	+	80.015846	48.659434999999995	37.694373999999996	30.530874	67.496994	19.338398
ENSSSCG00000004510	ACAA2	1:99280800-99310759	-	0.661082	0.070957	1.0117129999999999	1.128802	1.181051	1.306214
ENSSSCG00000020045	RF00492	1:99311561-99311706	+	0.0	0.0	0.0	0.0	0.0	0.339426
ENSSSCG00000020491	RF00283	1:99311788-99311870	+	0.0	0.0	0.0	0.0	0.0	0.11022699999999999
ENSSSCG00000004511	-	1:99417231-99810153	-	0.015280000000000002	0.01581	0.0	0.012846000000000002	0.0	0.02327
ENSSSCG00000039477	RF00026	1:99572623-99572725	+	0.0	0.0	0.0	0.0	0.0	0.0
ENSSSCG00000038388	-	1:99798836-99799418	+	0.0	0.0	0.0	0.0	0.0	0.0
ENSSSCG00000037915	-	1:99802894-99803399	+	0.0	0.0	0.0	0.10261300000000001	0.0	0.0
ENSSSCG00000004516	MBD1	1:99850564-99917788	-	5.013448	5.411688	4.177699	5.28737	5.303961	3.822861
ENSSSCG00000004517	CXXC1	1:99931100-99939892	-	0.9174370000000001	0.898388	2.081829	1.066333	0.712096	1.177158
ENSSSCG00000004518	-	1:99976207-99995059	+	0.420862	0.21918200000000002	0.7423850000000001	0.334908	0.401388	1.169163
ENSSSCG00000004520	MAPK4	1:100107426-100291591	+	0.0	0.10428	0.0	0.022859	0.026331999999999998	0.011761
ENSSSCG00000004521	MRO	1:100341730-100398901	-	0.034881999999999996	0.133303	0.055562	0.051725	0.019180000000000003	0.022295
ENSSSCG00000004522	ME2	1:100419399-100476021	+	7.172096000000001	8.735682	9.042494	8.018988	9.013597	9.476051
ENSSSCG00000024479	ELAC1	1:100514767-100535987	+	5.727832	6.9855089999999995	6.091954	6.814064999999999	6.521768	7.456772
ENSSSCG00000004524	SMAD4	1:100514791-100632822	+	8.059892	6.937616	7.027539999999999	9.712083	8.257035	6.259112
ENSSSCG00000019329	RF00004	1:100560349-100560530	+	0.0	0.0	0.24703699999999998	0.337901	0.0	0.0
ENSSSCG00000034427	MEX3C	1:100676664-100699765	-	17.2267	17.106464000000003	18.253176	17.687241	18.002302	19.619476000000002
ENSSSCG00000040836	DCC	1:102080200-103082095	+	0.0	0.0	0.0	0.0	0.0	0.0
ENSSSCG00000004528	MBD2	1:103683065-103752267	-	11.833884	11.082129	10.595362	11.117445	12.364811	11.548925
ENSSSCG00000004529	POLI	1:103794071-103824644	+	0.667373	0.832664	0.804443	0.809114	0.603312	0.623394
ENSSSCG00000004530	STARD6	1:103835582-103858764	-	1.14694	0.896631	0.926551	1.066159	0.34488800000000003	0.735939
ENSSSCG00000004531	C18orf54	1:103861549-103887284	+	4.103832	4.415896	4.744045	4.388772	3.5217910000000003	5.675117
ENSSSCG00000038606	-	1:103906316-103921908	+	0.263675	0.094067	0.182505	0.058834000000000004	0.08817699999999999	0.0
ENSSSCG00000039443	.	1:104157073-104170987	+	0.0	0.0	0.0	0.0	0.0	0.0
ENSSSCG00000035243	RAB27B	1:104241571-104418719	+	0.046369	0.10721900000000001	0.098447	0.043291	0.061191999999999996	0.206529
ENSSSCG00000004534	CCDC68	1:104420668-104474696	-	0.0	0.0	0.0	0.007826000000000001	0.011913	0.0
ENSSSCG00000004535	TCF4	1:104715777-105079919	-	3.9232489999999998	3.719932	3.271436	3.525033	3.3842449999999995	4.188299
ENSSSCG00000032236	-	1:105074795-105079597	-	0.0	0.0	0.0	0.0	0.0	0.0
ENSSSCG00000004537	TXNL1	1:105973628-106013521	-	16.758432	16.757038	18.093404999999997	19.810398	19.250349	22.877441
ENSSSCG00000004538	WDR7	1:106012894-106411705	+	2.399882	7.809349	6.459498	1.9521959999999998	7.095083	5.993075
ENSSSCG00000038971	ST8SIA3	1:106683632-106697980	+	0.0	0.0	0.0	0.0	0.0	0.0
ENSSSCG00000004540	ONECUT2	1:106751325-106799956	+	0.11727699999999999	0.19556600000000002	0.342405	0.193991	0.07017799999999999	0.070742
ENSSSCG00000004541	FECH	1:106857591-106898418	-	0.657867	9.464788	8.771177	9.720269	0.60464	0.514681
ENSSSCG00000033063	-	1:106885091-106886240	+	0.0	0.0	0.0	0.0	0.0	0.0
ENSSSCG00000004542	NARS	1:106911241-106933104	-	38.23362	48.660671	50.281357	44.343208000000004	44.812912	46.090346999999994
ENSSSCG00000004543	MTFMT	1:106970635-107001118	+	5.9854959999999995	5.8922870000000005	5.527376	5.385452	5.451449	5.078873000000001
ENSSSCG00000004544	SPG21	1:107011805-107036350	+	13.705291	14.911207999999998	13.275551	14.323226000000002	14.20989	15.20292
ENSSSCG00000004545	ANKDD1A	1:107102704-107138906	-	0.0	0.020444	0.0	0.0	0.0	0.0
ENSSSCG00000037998	-	1:107108433-107110300	+	0.14063699999999998	0.20236800000000002	0.0	0.087405	0.0	0.112794
ENSSSCG00000004547	PLEKHO2	1:107184512-107232841	-	17.211395	15.209567999999999	14.694963000000001	17.946728	17.202579	16.6535
ENSSSCG00000004548	PIF1	1:107218152-107226582	+	0.8279110000000001	0.677929	0.798181	0.669895	1.166309	0.7053119999999999
ENSSSCG00000004549	RBPMS2	1:107259352-107296524	+	1.612932	2.071153	1.7448279999999998	1.511212	1.793611	1.6405470000000002
ENSSSCG00000004550	OAZ2	1:107325191-107339332	+	59.627213	56.985729000000006	60.742886	59.357567	9.475958	58.344021
ENSSSCG00000004551	ZNF609	1:107340542-107583313	-	14.071465	13.050188	12.987798	14.11396	14.986020000000002	15.208160999999999
ENSSSCG00000004552	TRIP4	1:107585987-107655214	-	0.646418	0.6596420000000001	0.5779	0.814062	0.9958389999999999	0.596314
ENSSSCG00000004554	PCLAF	1:107659435-107669476	+	16.755747	21.682024	28.152527000000003	24.82855	22.460398	30.382746
ENSSSCG00000004558	CSNK1G1	1:107690006-107884050	+	17.387814000000002	9.684333	20.356028	6.652239	9.737235	7.137894
ENSSSCG00000034137	PPIB	1:107886612-107897098	+	0.7623939999999999	0.356512	3.452927	0.230915	3.362593	0.431759
ENSSSCG00000037275	SNX22	1:107891698-107897529	-	53.494839	54.044178	62.001759	50.41251	62.10716600000001	62.576191
ENSSSCG00000004556	SNX1	1:107909671-107952265	-	8.974905999999999	13.743255	10.658903	10.449427	10.165503999999999	11.404639999999999
ENSSSCG00000034124	CIAO2A	1:107951646-107969298	+	17.87986	21.940117	21.797473999999998	20.066494	22.957922	23.979639000000002
ENSSSCG00000021588	DAPK2	1:107997285-108132782	+	0.578058	0.753559	0.63998	0.673606	0.523636	0.425833
ENSSSCG00000004561	HERC1	1:108205794-108403681	+	2.509505	2.8634169999999997	3.090401	2.923963	2.694112	3.033097
ENSSSCG00000038786	-	1:108404064-108411768	-	0.9009780000000001	0.948592	0.6637460000000001	0.780614	1.0657020000000001	0.658916
ENSSSCG00000028737	USP3	1:108414360-108515548	-	3.279181	3.6488389999999997	4.119113	4.615179	4.618762	4.288598
ENSSSCG00000040895	-	1:108414815-108415163	-	0.0	0.0	0.0	0.0	0.0	0.0
ENSSSCG00000004565	CA12	1:108649274-108708185	+	35.665726	29.218704	30.6497	6.54068	30.987966999999998	19.696185999999997
ENSSSCG00000032949	-	1:108730293-108763353	-	14.093317	16.34548	16.262939000000003	15.881698000000002	15.669571	1.765638
ENSSSCG00000026571	RAB8B	1:108764304-108840218	-	16.697609	17.513544	18.516464000000003	19.893955	0.091137	18.051151
ENSSSCG00000038926	-	1:108774929-108775072	-	0.0	0.0	0.0	0.0	0.0	0.0
ENSSSCG00000023158	-	1:108881464-108890283	+	7.919981	8.711005	8.848575	8.564578	8.648838	11.250254
ENSSSCG00000004569	LACTB	1:108909702-108924511	-	9.596849	11.423973	11.667205000000001	7.957834	12.354919	10.259412
ENSSSCG00000004570	TPM1	1:108985778-109019044	-	190.906799	220.74224900000002	169.779572	197.588516	172.0961	132.042358
ENSSSCG00000034787	-	1:108987389-108987531	-	0.0	0.0	0.0	0.0	0.0	0.0
ENSSSCG00000024088	TLN2	1:109208667-109584733	-	3.063909	2.9430560000000003	3.476372	2.757757	3.084053	3.5587760000000004
ENSSSCG00000018544	ssc-mir-190a	1:109225386-109225470	-	0.0	0.0	0.0	0.0	0.0	0.0
ENSSSCG00000039479	RF00026	1:109760159-109760265	-	0.0	0.0	0.0	0.0	0.0	0.0
ENSSSCG00000012839	.	1:109823182-109823386	+	0.0	0.0	0.0	0.0	0.0	0.0
ENSSSCG00000004572	-	1:109825438-109827175	+	0.442064	0.639464	0.424925	0.46974799999999994	0.280451	0.544025
ENSSSCG00000035016	-	1:109826052-109826405	-	0.0	0.0	0.0	0.0	0.0	0.0
ENSSSCG00000004573	-	1:109921155-109923169	-	0.8393379999999999	0.9373440000000001	0.556467	0.34444400000000003	0.95215	0.701747
ENSSSCG00000036431	VPS13C	1:109931251-110104257	+	3.169645	3.0475119999999998	3.223639	3.180582	3.240239	3.160764
ENSSSCG00000004575	-	1:110433015-110435540	-	1.134001	1.590993	1.373735	2.431439	1.204323	2.316776
ENSSSCG00000037042	.	1:110949975-110950463	-	0.0	0.0	0.0	0.0	0.0	0.0
ENSSSCG00000032194	RF02271	1:111289316-111289479	+	0.0	0.0	0.0	0.091488	0.0	0.0
ENSSSCG00000004576	RORA	1:111375423-111477664	+	1.587915	1.306115	1.1244	1.411282	1.48956	1.101158
ENSSSCG00000004577	ICE2	1:111489168-111561911	+	2.205072	2.4226	2.522758	2.353186	2.135983	2.469723
ENSSSCG00000004578	ANXA2	1:111588306-111635100	+	218.25685099999998	233.01376299999998	247.028748	227.59019500000002	261.449005	285.178253
ENSSSCG00000040757	.	1:111781942-111782237	-	0.0	0.0	0.0	0.0	0.0	0.0
ENSSSCG00000035244	FOXB1	1:111997642-112000550	-	0.099225	0.022422	0.0	0.0	0.0	0.0
ENSSSCG00000020189	RF00026	1:112017521-112017624	-	0.0	0.0	0.0	0.0	0.0	0.0
ENSSSCG00000004582	BNIP2	1:112344060-112369245	+	6.931236999999999	6.612275	0.030211000000000002	8.213575	6.888297000000001	7.06733
ENSSSCG00000004583	-	1:112371319-112400238	+	6.3170589999999995	6.7749809999999995	6.708035000000001	7.100657000000001	6.99966	8.049636
ENSSSCG00000004584	GCNT3	1:112424215-112540983	-	0.033081	0.0	0.039303	0.062094	0.040701999999999995	0.0
ENSSSCG00000004586	FAM81A	1:112548258-112677732	-	2.3261529999999997	3.350371	2.148371	2.245175	2.126312	1.727497
ENSSSCG00000004587	MYO1E	1:112677820-112901999	+	9.675573	4.949396	9.056576	9.57005	8.689900999999999	3.8765339999999995
ENSSSCG00000004588	CCNB2	1:112907049-112942219	-	3.838518	3.259319	6.581213000000001	4.3917779999999995	5.1267629999999995	6.836005
ENSSSCG00000004589	RNF111	1:112961417-113059713	-	8.760141	9.762253	10.333164	9.406798	10.198485	11.112810000000001
ENSSSCG00000035260	.	1:113076910-113077911	+	0.0	0.0	0.0	0.0	0.0	0.0
ENSSSCG00000004592	SLTM	1:113084864-113136206	+	2.098925	2.211971	2.139814	2.386661	2.6033020000000002	2.607271
ENSSSCG00000024131	-	1:113172899-113258753	-	2.6813540000000002	2.402406	2.4587220000000003	2.480195	2.472239	2.227281
ENSSSCG00000004595	ADAM10	1:113289084-113412543	+	12.138132	12.398582000000001	2.479905	1.8271099999999998	12.79415	13.631085
ENSSSCG00000004594	-	1:113319160-113319551	+	0.0	0.0	0.178321	0.180891	0.0	0.0
ENSSSCG00000024660	-	1:113345914-113346357	-	9.788074	7.834708	8.063180000000001	8.849542999999999	8.222415	7.799611
ENSSSCG00000004596	LIPC	1:113429907-113604306	-	0.027344	0.024675	0.04042	0.026241000000000004	0.018043	0.052426
ENSSSCG00000019377	RF00026	1:113606019-113606161	-	0.0	0.0	0.0	0.0	0.0	0.0
ENSSSCG00000004597	AQP9	1:113794040-113848808	-	0.0	0.0	0.0	0.0	0.012386	0.0
ENSSSCG00000025578	ALDH1A2	1:113825321-114037046	+	0.0	0.0	0.0	0.05497899999999999	0.053426999999999995	0.0
ENSSSCG00000030605	POLR2M	1:114256457-114266868	-	18.944257999999998	13.977288	14.450239999999999	19.982767000000003	13.899006	20.021296
ENSSSCG00000004598	-	1:114287627-114386473	-	0.138502	0.065005	0.028571	0.071266	0.030826	0.029269999999999997
ENSSSCG00000035038	CGNL1	1:114424151-114598931	-	1.313239	1.2679049999999998	1.2614319999999999	1.172191	1.177366	0.949414
ENSSSCG00000004600	TCF12	1:114682304-115056366	-	7.255232	14.624212	16.480401999999998	10.569868	7.992215	14.279276999999999
ENSSSCG00000026960	-	1:115219883-115345923	+	1.9630869999999998	2.132373	2.024265	1.846023	1.6744150000000002	2.361255
ENSSSCG00000018304	RF00026	1:115356052-115356154	-	0.0	0.0	0.0	0.082726	0.0	0.0
ENSSSCG00000004601	MNS1	1:115471922-115529764	+	0.47513599999999995	0.854569	0.618871	0.550884	0.8143819999999999	0.863992
ENSSSCG00000004602	TEX9	1:115526740-115607894	-	0.218441	0.216979	0.276011	0.111614	0.084498	0.241918
ENSSSCG00000036021	RF00100	1:115548677-115549000	+	0.0	0.0	0.0	0.06002999999999999	0.0	0.0
ENSSSCG00000004603	RFX7	1:115734358-115871092	+	8.174257	8.732508000000001	8.40895	8.936107000000002	8.261459	8.227093
ENSSSCG00000020082	RF00156	1:115803948-115804041	-	0.0	0.0	0.0	0.0	0.0	0.0
ENSSSCG00000037499	NEDD4	1:115941942-116070787	+	3.244425	4.237279	3.930939	4.187213	3.657454	4.011487000000001
ENSSSCG00000035798	PRTG	1:116132154-116268782	+	0.027623	0.045331	0.013675999999999999	0.008201	0.030688999999999998	0.050241
ENSSSCG00000004607	PYGO1	1:116293344-116320256	+	6.652098	6.604825999999999	6.645582000000001	7.008833999999999	7.015522	6.807908
ENSSSCG00000004608	DNAAF4	1:116332319-116429983	+	0.0	0.23106	0.272399	0.152105	0.267863	0.22385300000000002
ENSSSCG00000032399	-	1:116340380-116340613	-	0.0	0.0	0.0	0.0	0.0	0.0
ENSSSCG00000032854	C15orf65	1:116435820-116436167	-	0.0	0.0	0.0	0.0	0.0	0.0
ENSSSCG00000004610	CCPG1	1:116449098-116522390	+	5.570147	24.811491	20.278263	29.094276	7.738913	14.589548
ENSSSCG00000018806	ssc-mir-628	1:116476859-116476938	+	1.972386	0.782828	0.44033599999999995	0.224597	0.24300700000000003	0.0
ENSSSCG00000032619	PIGB	1:116491886-116532934	-	2.481528	2.325197	2.272349	2.124427	2.1795299999999997	1.8640970000000001
ENSSSCG00000004612	RAB27A	1:116532975-116606474	+	0.0695	0.16114900000000001	0.08292000000000001	0.011029	0.028645	0.182115
ENSSSCG00000024983	-	1:116612357-116631800	+	15.632306	17.618761	17.391956	19.548873999999998	17.369446	19.66708
ENSSSCG00000029601	RF00402	1:116960728-116960846	-	0.0	0.0	0.0	0.0	0.0	0.0
ENSSSCG00000004614	UNC13C	1:117166300-117764854	-	0.0	0.0	0.0	0.0	0.0	0.0
ENSSSCG00000004615	WDR72	1:117945982-118159285	+	0.0	0.0	0.0	0.0	0.0	0.0
ENSSSCG00000004616	ONECUT1	1:118913444-118952453	+	0.050807	0.074046	0.017984	0.0	0.0	0.014791
ENSSSCG00000004617	FAM214A	1:118993420-119124457	+	6.039968	6.272087	4.819858	5.524646	5.028087	5.435091000000001
ENSSSCG00000004620	MYO5A	1:119134571-119394725	+	33.883312	32.636513	34.71413	17.692303	37.081188	17.9375
ENSSSCG00000004621	MYO5C	1:119407240-119536426	+	0.0	0.0	0.0	0.0	0.0	0.0
ENSSSCG00000004622	GNB5	1:119537551-119590822	+	9.976682	9.707674	0.528745	9.776869	10.568723	9.62464
ENSSSCG00000004624	-	1:119725029-119771400	-	23.616516	8.546721	28.838833	26.855171000000002	25.39801	31.258793
ENSSSCG00000004625	LEO1	1:119805071-119857348	+	5.347879	5.533442	6.137032	5.707276	5.082376	6.750843
ENSSSCG00000004626	TMOD3	1:119857427-119994762	-	18.385	21.118782	23.825245000000002	21.206984	20.887064000000002	23.159689
ENSSSCG00000004628	TMOD2	1:119956596-120009372	-	0.037725999999999996	0.055557	0.18466400000000002	0.058311	0.073831	0.039313
ENSSSCG00000004629	LYSMD2	1:120009214-120043127	+	0.601989	0.276323	0.803236	0.885627	0.627054	0.598931
ENSSSCG00000004630	SCG3	1:120042435-120138175	-	0.088139	0.040889999999999996	0.042847	0.0	0.091725	0.09299
ENSSSCG00000031840	-	1:120125814-120127137	+	0.0	0.0	0.0	0.0	0.0	0.0
ENSSSCG00000032517	DMXL2	1:120137810-120298549	+	1.651303	1.7509860000000002	1.223206	1.47145	1.3382530000000001	1.164744
ENSSSCG00000039810	-	1:120160148-120161129	-	0.0	0.25448699999999996	0.0	0.0	0.0	0.0
ENSSSCG00000004632	GLDN	1:120322342-120399190	-	0.143016	0.055214	0.091183	0.036358999999999995	0.078638	0.087447
ENSSSCG00000030168	CYP19A1	1:120477197-120696877	+	0.0	0.049234	0.0	0.0	0.0	0.0
ENSSSCG00000032150	RF00001	1:120550141-120550243	-	0.0	0.0	0.0	0.0	0.0	0.0
ENSSSCG00000031794	TNFAIP8L3	1:120807328-120853453	+	0.357516	0.336094	0.45517399999999997	0.305252	0.31688	0.209641
ENSSSCG00000004634	AP4E1	1:120807328-120946698	-	3.3599980000000005	2.213261	3.6274879999999996	3.3136970000000003	4.0917900000000005	1.2336989999999999
ENSSSCG00000004635	SPPL2A	1:121067875-121134887	+	14.220913000000001	17.545694	18.269371	18.310213	16.25713	17.911123
ENSSSCG00000004636	TRPM7	1:121145857-121250211	+	4.307271	3.7679	4.072157	3.541526	5.106008999999999	4.315494999999999
ENSSSCG00000034352	-	1:121186406-121190883	-	0.080848	0.10790899999999999	0.0	0.14869100000000002	0.080598	0.06436900000000001
ENSSSCG00000020575	RF00026	1:121258145-121258243	+	0.0	0.035807	0.0	0.667967	0.0	0.0
ENSSSCG00000004638	USP50	1:121273242-121307029	+	0.0	0.0	0.0	0.0	0.0	0.0
ENSSSCG00000004639	USP8	1:121306032-121376122	-	7.1539839999999995	7.668425999999999	7.698119999999999	5.540437	7.817689	8.194988
ENSSSCG00000004645	GABPB1	1:121412982-121488366	+	2.790812	2.613123	3.167839	3.1697439999999997	3.111838	4.3129230000000005
ENSSSCG00000004644	HDC	1:121505400-121529584	+	0.19445	0.18123499999999998	0.194116	0.340202	0.344639	0.267349
ENSSSCG00000004643	SLC27A2	1:121528925-121579121	-	3.202113	3.212103	3.170095	2.936582	4.005142	2.559878
ENSSSCG00000004646	ATP8B4	1:121629033-121913168	+	0.24271900000000002	0.130773	0.181097	0.188308	0.097255	0.12346300000000002
ENSSSCG00000004647	DTWD1	1:122119695-122139404	-	9.772038	8.586536	9.96701	7.581869	9.563305	11.298619
ENSSSCG00000004648	FAM227B	1:122139224-122394729	+	0.756979	0.622167	1.080745	1.392168	1.635346	1.0683049999999998
ENSSSCG00000004651	GALK2	1:122215882-122526981	-	156.59321599999998	174.721359	184.31634499999998	184.101212	176.78508	171.089478
ENSSSCG00000004652	COPS2	1:122542409-122575007	+	14.690025	16.789238	18.456284	18.452988	18.723881	18.504885
ENSSSCG00000004653	SECISBP2L	1:122633908-122689098	+	12.359438	13.716472	14.410528	14.266143	12.959903	14.423986
ENSSSCG00000035207	-	1:122670872-122678866	-	0.061315999999999996	0.20643000000000003	0.032862	0.014542	0.0	0.221509
ENSSSCG00000004657	CEP152	1:122725904-122979845	+	1.4223270000000001	1.743191	1.826037	1.675193	1.649287	1.664842
ENSSSCG00000004656	EID1	1:122811556-122812131	-	73.287376	63.49944300000001	72.704605	69.412704	76.12484	80.73999
ENSSSCG00000004658	FBN1	1:123101260-123359568	+	85.811127	76.410751	61.330643	65.3311	59.85949300000001	45.749825
ENSSSCG00000032141	DUT	1:123448516-123462706	-	6.230536	7.332210000000001	6.37781	6.025173000000001	5.495764	7.735407
ENSSSCG00000004659	SLC12A1	1:123481369-123571586	-	0.032999	0.08536200000000001	0.068659	0.024811	0.064887	0.02805
ENSSSCG00000040204	CTXN2	1:123574703-123582998	-	0.0	0.0	0.0	0.0	0.0	0.0
ENSSSCG00000004661	MYEF2	1:123582912-123638236	+	2.442068	2.765396	3.2018869999999997	3.0039029999999998	2.743042	3.275061
ENSSSCG00000004662	SLC24A5	1:123635134-123656714	-	0.860836	0.47188900000000006	0.807963	0.679416	0.602838	0.68277
ENSSSCG00000004663	SEMA6D	1:123987530-124174091	-	1.495124	1.3690209999999998	1.568052	1.465071	1.155706	1.342997
ENSSSCG00000036374	RF00001	1:124577949-124578057	-	0.0	0.0	0.0	0.0	0.0	0.0
ENSSSCG00000039033	RF00156	1:125195518-125195652	+	0.0	0.0	0.0	0.0	0.0	0.0
ENSSSCG00000037020	-	1:125385571-125386053	-	0.255813	0.26507	0.569858	0.44998999999999995	0.259493	0.783972
ENSSSCG00000029642	.	1:125567924-125568503	-	0.0	0.0	0.0	0.0	0.0	0.0
ENSSSCG00000004666	-	1:126078336-126137412	-	30.525988	34.45467	27.210434000000003	38.911274	43.380554	35.61116
ENSSSCG00000037384	BLOC1S6	1:126165986-126185033	-	23.810923000000003	25.049383	26.727859000000002	24.190718	24.94272	27.700535
ENSSSCG00000004668	SLC30A4	1:126236792-126268096	+	7.750999	5.8330720000000005	8.159721000000001	5.078578	6.483766999999999	6.0345830000000005
ENSSSCG00000036905	-	1:126260193-126260779	+	0.5378569999999999	0.47802100000000003	0.989151	0.724608	0.176201	0.686696
ENSSSCG00000004670	C15orf48	1:126304056-126307812	-	1.317182	1.197998	1.511691	1.746752	1.147573	1.803591
ENSSSCG00000018328	MIR147B	1:126304686-126304765	-	0.22756500000000002	0.186882	0.222606	0.177044	0.23542800000000003	0.159348
ENSSSCG00000004671	SPATA5L1	1:126314755-126335391	-	5.749876	5.085098	5.587872	5.1160760000000005	6.264418	5.499391999999999
ENSSSCG00000004672	GATM	1:126361880-126382617	+	1.8334599999999999	1.466825	1.017208	1.1710260000000001	0.998943	0.983765
ENSSSCG00000004673	SLC28A2	1:126473515-126511365	-	0.020258	0.033960000000000004	0.0	0.0	0.044556	0.017692
ENSSSCG00000004674	-	1:126549081-126570655	+	3.628252	4.7800970000000005	4.174128	4.715536	5.041004	4.32461
ENSSSCG00000004675	DUOX1	1:126572533-126620118	-	0.158984	0.084459	0.08051699999999999	0.14840899999999999	0.127627	0.078512
ENSSSCG00000004676	DUOXA2	1:126603069-126652463	-	0.0	0.0	0.0	0.0	0.0	0.0
ENSSSCG00000004677	DUOXA1	1:126605142-126615719	+	0.10864000000000001	0.21071399999999998	0.20394400000000001	0.21215	0.204723	0.325833
ENSSSCG00000004678	DUOX2	1:126620510-126642480	+	0.10271	0.165792	0.100358	0.111327	0.08693300000000001	0.058697000000000006
ENSSSCG00000004679	SORD	1:126654485-126701503	-	0.960282	1.273493	1.039943	1.6838830000000002	2.293214	1.577415
ENSSSCG00000004680	TERB2	1:126739606-126768708	-	0.041597	0.027556999999999998	0.0	0.060253999999999995	0.0	0.0
ENSSSCG00000004681	TRIM69	1:126775864-126792655	-	0.0	0.0	0.0	0.0	0.0	0.0
ENSSSCG00000040862	.	1:126784320-126784696	+	0.0	0.0	0.0	0.0	0.0	0.0
ENSSSCG00000004687	B2M	1:126834580-126872431	-	101.782059	27.565734999999997	98.20060699999999	94.994743	56.660748	94.977478
ENSSSCG00000004684	SPG11	1:126898812-126999239	+	2.1406099999999997	9.321753999999999	10.94486	11.90514	1.959639	4.594088
ENSSSCG00000004691	EIF3J	1:126999571-127019139	-	6.744675	7.989336	8.787494	9.962099	6.7968589999999995	9.906042
ENSSSCG00000035827	CTDSPL2	1:127028849-127125410	-	6.096601000000001	7.17237	7.0465860000000005	7.303509	7.139166	7.219100999999999
ENSSSCG00000023996	CASC4	1:127130089-127238624	-	6.754801	7.328958	7.7160910000000005	7.3414589999999995	6.450044	7.9182369999999995
ENSSSCG00000004694	FRMD5	1:127593342-127650662	+	0.130392	0.193674	0.226113	0.0037920000000000002	0.195388	0.25962199999999996
ENSSSCG00000004695	WDR76	1:127651328-127741958	-	1.101723	1.6239139999999999	1.357704	1.9991290000000002	2.22958	1.716984
ENSSSCG00000040383	MFAP1	1:127740718-127760475	+	6.470274	8.252989999999999	5.332325	8.438951	8.677280999999999	6.695022
ENSSSCG00000038436	HYPK	1:127758557-127767520	-	81.34251400000001	76.92871099999999	77.784752	71.38681	72.421021	73.18244200000001
ENSSSCG00000004698	SERINC4	1:127760374-127764787	+	0.0	0.0	0.0	0.0	0.0	0.0
ENSSSCG00000024263	-	1:127765766-127767472	-	0.0	0.0	0.0	0.0	0.0	0.0
ENSSSCG00000018734	MIR1282	1:127766052-127766152	+	0.0	0.0	0.0	0.00042800000000000005	0.0	0.0
ENSSSCG00000004699	ELL3	1:127781363-127784801	+	0.175069	0.461502	0.109527	0.138979	0.101641	0.14113599999999998
ENSSSCG00000004700	PDIA3	1:127786174-127814096	-	122.111145	122.36628700000001	138.32243300000002	120.36971299999999	123.15003200000001	118.24807
ENSSSCG00000018230	RF00026	1:127796283-127796382	-	0.0	0.011816	0.11124300000000001	0.0	0.120004	0.05336799999999999
ENSSSCG00000004701	CATSPER2	1:127814797-127830785	+	0.886753	1.0027700000000002	0.986484	0.955883	0.913962	0.788675
ENSSSCG00000019464	RF00001	1:127830196-127830313	+	0.0	0.016133	0.0	0.0	0.0	0.076456
ENSSSCG00000004702	STRC	1:127835821-127852273	+	0.015585	0.041474000000000004	0.014015000000000001	0.08415	0.013584	0.036114
ENSSSCG00000004703	-	1:127848889-127859441	-	0.0	0.002943	0.0	0.019258	0.0	0.0
ENSSSCG00000004704	PPIP5K1	1:127865572-127915455	+	1.019728	0.9945	1.021734	1.033248	1.1280270000000001	1.006315
ENSSSCG00000004705	MAP1A	1:127915939-127936924	-	56.071049	51.895164	8.199641	49.840576	49.619759	55.83766899999999
ENSSSCG00000040358	ssc-mir-2366-1	1:127928791-127928873	-	0.036812	0.0	0.0	0.0	0.0	0.0
ENSSSCG00000031949	TP53BP1	1:127958495-128028914	+	6.901210000000001	6.648287	5.937181	7.032621000000001	6.455883	5.8459769999999995
ENSSSCG00000004708	TUBGCP4	1:128029406-128084044	-	3.036699	3.211951	3.103418	3.0121189999999998	3.101966	3.395399
ENSSSCG00000004709	-	1:128085090-128088864	+	4.394353	4.701723	4.606594	5.092586	5.114305	4.4554480000000005
ENSSSCG00000040362	-	1:128088274-128091385	-	0.0	0.0	0.0	0.0	0.0	0.0
ENSSSCG00000004710	ADAL	1:128089963-128125932	-	2.9168529999999997	3.541748	3.2826129999999996	3.363176	3.7096419999999997	3.380701
ENSSSCG00000040018	-	1:128091512-128092406	-	3.047268	3.969266	3.939231	4.117195	3.770664	4.186783999999999
ENSSSCG00000036032	-	1:128093793-128096148	+	9.083447	7.437546	8.544192	8.270023	8.757644	9.168296
ENSSSCG00000004711	LCMT2	1:128125668-128127919	+	7.039536999999999	5.883361	6.381151999999999	6.437885	7.605491000000001	7.7789600000000005
ENSSSCG00000004712	TGM7	1:128168955-128184495	+	0.021235	0.0	0.0	0.0	0.0	0.0
ENSSSCG00000004713	TGM5	1:128193607-128216866	+	0.028276	0.014979	0.0	0.0	0.0	0.0
ENSSSCG00000004714	EPB42	1:128231851-128255893	+	0.709075	0.5392279999999999	0.778157	0.8170029999999999	0.539409	0.794924
ENSSSCG00000034771	CCNDBP1	1:128255091-128269539	-	6.417969	7.47341	6.695572	6.728329	6.6603	7.362289
ENSSSCG00000004716	TMEM62	1:128269599-128306056	-	2.774213	3.313709	3.038211	3.026554	3.599428	3.600254
ENSSSCG00000038590	ssc-mir-9838	1:128305321-128305392	+	0.0	0.196938	0.0	0.439932	0.33334400000000003	0.0
ENSSSCG00000004717	UBR1	1:128319311-128474302	+	2.751217	3.014035	0.870497	2.811704	0.741589	2.564561
ENSSSCG00000004718	TTBK2	1:128489682-128635504	+	2.796911	2.049448	2.67102	2.4425939999999997	2.465662	2.7490069999999998
ENSSSCG00000004719	CDAN1	1:128641452-128654897	+	1.562576	1.706765	1.717827	1.798268	2.049642	1.9079139999999999
ENSSSCG00000022039	-	1:128657567-128808959	-	2.013543	1.836386	1.6966580000000002	1.621281	1.546214	1.6796119999999999
ENSSSCG00000035719	HAUS2	1:128816905-128839112	-	3.1510830000000003	2.618418	3.194731	3.237196	2.891937	3.202389
ENSSSCG00000038659	-	1:128817181-128818044	+	0.0	0.0	0.0	0.0	0.0	0.0
ENSSSCG00000004726	LRRC57	1:128839075-128847168	+	9.037208999999999	7.740333000000001	8.735856	1.605618	7.081911	2.422319
ENSSSCG00000038735	SNAP23	1:128849068-128888966	-	0.497155	13.98202	12.804863000000001	14.633191	0.354579	14.039304999999999
ENSSSCG00000004725	ZNF106	1:128893973-128958179	+	9.777534	11.04216	11.366417	11.678842999999999	10.723502	12.448505
ENSSSCG00000004728	CAPN3	1:128960729-129013979	-	0.045136	0.043806	0.020918	0.032966	0.0	0.015727
ENSSSCG00000004729	-	1:129021115-129098307	-	0.9261729999999999	0.740155	0.771392	0.76713	0.712827	0.742506
ENSSSCG00000004730	TMEM87A	1:129098419-129142150	+	9.603112	11.406429	10.556467	11.876275999999999	10.846732000000001	12.449128
ENSSSCG00000033472	-	1:129131216-129131431	-	0.054561	0.556167	0.8808879999999999	0.328448	0.38779	1.886596
ENSSSCG00000004731	VPS39	1:129144344-129201212	+	14.900175	15.808853	16.277514	15.737798999999999	1.465845	16.839863
ENSSSCG00000004732	PLA2G4F	1:129201102-129215221	+	0.016016	0.074632	0.005222	0.003547	0.0	0.0
ENSSSCG00000004733	PLA2G4D	1:129247255-129270027	+	0.0	0.05374400000000001	0.0	0.012320999999999999	0.0	0.0
ENSSSCG00000037292	PLA2G4E	1:129289763-129362941	+	0.0024460000000000003	0.004364	0.0	0.0	0.0	0.012315000000000001
ENSSSCG00000020666	EHD4	1:129374547-129460222	+	32.597233	32.640537	31.986935	31.312014	31.569775	33.758453
ENSSSCG00000004736	SPTBN5	1:129463702-129511568	+	0.010596	0.050795	0.0	0.022562	0.015386000000000002	0.023393
ENSSSCG00000004737	PLA2G4B	1:129512632-129533308	-	1.6788290000000001	1.4810510000000001	1.6816389999999999	1.326569	1.3881	1.24851
ENSSSCG00000004738	MAPKBP1	1:129533534-129588095	-	4.591143	4.292304	4.3216470000000005	4.907109999999999	3.804325	4.25684
ENSSSCG00000004739	MGA	1:129594990-129697417	-	4.5160919999999996	4.373234	4.190308	5.423954	6.166576	6.261633
ENSSSCG00000033197	-	1:129675106-129675291	+	0.0	0.19270299999999999	0.0	0.0	0.0	0.0
ENSSSCG00000004744	TYRO3	1:129811546-129830209	-	4.181776999999999	3.861968	3.764506	4.426993	4.412392	4.262885
ENSSSCG00000004745	RPAP1	1:129838332-129860971	+	1.225946	1.371939	2.106591	1.946273	1.310409	2.1518040000000003
ENSSSCG00000040414	-	1:129859479-129866834	+	0.0	0.0	0.041304	0.0	0.0	0.0
ENSSSCG00000004746	ITPKA	1:129867642-129875639	-	1.208126	1.297769	0.62258	0.7448140000000001	0.9307860000000001	0.220552
ENSSSCG00000004747	RTF1	1:129884837-129942855	-	7.603086	8.304468	8.594531	8.978195	9.107142	8.802112
ENSSSCG00000040766	RF00026	1:129937948-129938050	+	0.0	0.11854500000000001	0.0	0.18523499999999998	0.0	0.305332
ENSSSCG00000004748	NDUFAF1	1:129967437-129992246	+	20.824434	14.444241	22.960369	23.466898	23.572445000000002	22.092333
ENSSSCG00000035544	NUSAP1	1:129992803-130054129	-	17.388128	17.229187	20.544716	17.315548	19.195948	19.918873
ENSSSCG00000004750	OIP5	1:130036481-130047023	+	5.667076	7.0915610000000004	7.52095	8.331608000000001	7.1617	7.179816000000001
ENSSSCG00000004751	CHP1	1:130073548-130112751	-	42.795853	43.940146999999996	43.476913	44.625439	42.070178999999996	45.755753000000006
ENSSSCG00000035779	-	1:130100667-130100837	+	0.56667	0.532077	0.0	0.0	0.472997	0.8538030000000001
ENSSSCG00000004752	EXD1	1:130112847-130153483	+	0.172926	0.140402	0.149496	0.199745	0.281659	0.17711400000000002
ENSSSCG00000004753	INO80	1:130201843-130374040	+	5.295724	5.468896	5.663822	5.455538	5.128357	5.488498
ENSSSCG00000025155	RF00026	1:130346296-130346434	+	0.0	0.0	0.0	0.0	0.048347	0.322239
ENSSSCG00000038521	CHAC1	1:130357291-130364053	-	12.570110000000001	12.724646	11.837597	9.951438000000001	11.302468	15.259488000000001
ENSSSCG00000004755	DLL4	1:130374120-130386314	-	0.0	0.036239	0.0	0.009065	0.045576	0.009328
ENSSSCG00000004757	VPS18	1:130408274-130419852	-	18.713737	17.24791	16.369722	16.347883	19.177256	18.162653
ENSSSCG00000004758	RHOV	1:130443684-130447301	+	0.071795	0.093637	0.0	0.101366	0.022333000000000002	0.045649
ENSSSCG00000004759	SPINT1	1:130458910-130485701	-	0.086052	0.07216499999999999	0.11731400000000002	0.083192	0.012789	0.113587
ENSSSCG00000004760	-	1:130485346-130509560	+	0.136351	0.19928900000000002	0.159942	0.0	0.090297	0.0
ENSSSCG00000005612	-	1:130495973-130496329	+	0.0	0.19730799999999998	0.0	0.0	0.0	0.0
ENSSSCG00000004761	ZFYVE19	1:130506921-130516487	-	0.333665	0.511339	0.39382	0.446057	0.36536799999999997	0.35481799999999997
ENSSSCG00000004762	DNAJC17	1:130516725-130559228	+	1.910673	2.02783	1.987613	2.0106990000000002	1.921766	2.5049360000000003
ENSSSCG00000032022	GCHFR	1:130554978-130563562	-	4.755366	4.041224	4.126873000000001	4.338616	3.9931449999999997	2.723969
ENSSSCG00000004765	RMDN3	1:130574359-130591576	+	2.576981	1.732982	3.050141	2.853456	2.211215	2.82536
ENSSSCG00000004766	RAD51	1:130592419-130640284	-	3.153021	3.7871910000000004	4.642798	3.8853459999999997	4.211036	5.199504
ENSSSCG00000039107	-	1:130651701-130728975	-	1.814346	1.623512	2.724139	1.841118	2.362572	3.009109
ENSSSCG00000036264	-	1:130652704-130691666	-	0.0	0.0	0.0	0.0	0.0	0.0
ENSSSCG00000033408	RF00568	1:130733596-130733714	+	0.0	0.377326	0.243441	0.0	0.369087	0.0
ENSSSCG00000031333	RF00568	1:130734382-130734517	+	0.0	0.0	0.0	0.0	0.0	0.0
ENSSSCG00000036700	RPUSD2	1:130741397-130746959	-	12.794752	10.710942	14.691245	11.544875	15.450424	15.972377999999999
ENSSSCG00000038033	CCDC32	1:130753222-130764746	+	14.140296	14.381599	14.832042000000001	14.254888000000001	16.457281	17.906008
ENSSSCG00000004770	.	1:130824647-130825165	-	0.0	0.0	0.0	0.0	0.0	0.0
ENSSSCG00000031544	RF00026	1:130829234-130829340	+	0.0	0.0	0.0	0.0	0.0	0.0
ENSSSCG00000004771	CHST14	1:130845835-130846965	-	30.524528999999998	27.099232	32.600555	28.786869	31.501232	32.813183
ENSSSCG00000004772	BAHD1	1:130847278-130878321	-	5.363580000000001	5.023619999999999	7.411372	4.920376	11.084899	4.76262
ENSSSCG00000004774	IVD	1:130894150-130910609	-	13.0649	12.611823	13.991742000000002	14.061591	14.688939000000001	11.34072
ENSSSCG00000004775	KNSTRN	1:130916136-130940396	-	2.630948	2.656955	2.603339	3.023159	2.336721	3.239702
ENSSSCG00000004776	DISP2	1:130938401-130951948	-	0.014469	0.016368999999999998	0.0	0.0	0.0	0.012636
ENSSSCG00000023975	CCDC9B	1:130973964-130983971	+	23.864258	23.16033	25.820263	23.631329	24.230463	26.746948
ENSSSCG00000037661	INAFM2	1:130991894-130992355	-	44.841709	38.641582	39.514908	36.50124	42.879757	36.371353000000006
ENSSSCG00000004779	PLCB2	1:131004874-131028162	+	0.304248	0.180043	0.148809	0.189531	0.157393	0.186658
ENSSSCG00000035682	ANKRD63	1:131034252-131035406	+	4.952735	5.371542	3.551185	3.695551	4.94519	4.6729400000000005
ENSSSCG00000004781	-	1:131037641-131095950	-	0.637497	0.665603	0.392377	0.631812	0.592549	0.41116800000000003
ENSSSCG00000004782	BUB1B	1:131075058-131144118	-	2.154409	1.335192	0.6436029999999999	1.448952	2.2940110000000002	2.158311
ENSSSCG00000035284	BMF	1:131178307-131215389	+	4.042242	4.565015	3.115452	3.427576	3.2384619999999997	2.657524
ENSSSCG00000004785	SRP14	1:131241543-131247966	+	0.000524	20.947208	0.000333	0.00031600000000000004	0.000933	15.449314999999999
ENSSSCG00000039061	EIF2AK4	1:131241571-131355291	-	2.07048	1.338935	1.7881799999999999	2.1754279999999997	3.046638	2.085384
ENSSSCG00000004787	GPR176	1:131355327-131493810	+	6.038823000000001	5.478972	4.8209480000000005	4.496491000000001	5.646659	4.722944999999999
ENSSSCG00000004786	-	1:131419385-131420067	-	0.0	0.0	0.0	0.0	0.296676	0.0
ENSSSCG00000040418	FSIP1	1:131509813-131717097	+	0.075228	0.07725599999999999	0.091046	0.053208000000000005	0.149827	0.250769
ENSSSCG00000004789	THBS1	1:131728784-131746115	-	1314.738525	1357.489624	1016.8345949999999	1214.749268	865.789185	627.403625
ENSSSCG00000004791	RASGRP1	1:132702524-132787913	+	0.868316	1.0619049999999999	1.0197690000000001	1.068541	0.739594	0.839562
ENSSSCG00000004792	FAM98B	1:132789894-132819825	-	1.225566	1.780936	1.4964899999999999	1.847586	1.232055	3.081991
ENSSSCG00000039393	SPRED1	1:132904275-133016243	-	17.142464	17.693962	23.427326	20.324545	22.525333	25.849876000000002
ENSSSCG00000004794	TMCO5A	1:133286038-133301425	-	0.0	0.0	0.0	0.0	0.0	0.0
ENSSSCG00000033300	RF00026	1:133738539-133738645	+	0.0	0.0	0.0	0.0	0.0	0.0
ENSSSCG00000004795	MEIS2	1:134013820-134223013	+	4.796764	4.867456	0.472954	5.22542	5.249480999999999	4.559776
ENSSSCG00000040129	-	1:134097392-134097627	+	0.0	0.0	0.0	0.0	0.0	0.0
ENSSSCG00000026900	C15orf41	1:134248558-134538778	-	4.425730000000001	0.704309	4.829164	0.546652	1.600492	1.6105209999999999
ENSSSCG00000035254	DPH6	1:135577966-135812007	+	2.862629	3.5450809999999997	3.460613	0.003113	3.430216	4.411951
ENSSSCG00000033875	-	1:135887799-136019341	+	0.036627	0.032468000000000004	0.039909	0.026969	0.079225	0.040087
ENSSSCG00000034824	RF00026	1:136111558-136111664	+	0.0	0.0	0.0	0.0	0.0	0.0
ENSSSCG00000004802	AQR	1:136121111-136236356	+	3.864258	4.043495	3.951162	4.431666000000001	4.234972	4.606205999999999
ENSSSCG00000004799	ZNF770	1:136122720-136129840	+	4.153178	4.712499	4.589571	4.634167	4.117916	4.360958999999999
ENSSSCG00000004803	ACTC1	1:136281119-136286631	+	0.064601	0.098954	0.0	0.027415	0.0	0.028208999999999998
ENSSSCG00000036219	GJD2	1:136323803-136329188	+	0.0	0.026251999999999998	0.0	0.0	0.0	0.0
ENSSSCG00000004806	-	1:136497448-136522347	+	8.044452	6.851922999999999	9.740542999999999	8.811167	9.106126	11.093775
ENSSSCG00000004807	SCG5	1:136525961-136590965	+	2.029358	1.7791549999999998	2.640156	2.889728	3.420143	3.756908
ENSSSCG00000033657	GREM1	1:136617105-136629292	+	424.158081	464.26031500000005	736.701538	559.431885	664.297424	720.818298
ENSSSCG00000035502	.	1:136655414-136655737	-	0.0	0.0	0.0	0.0	0.0	0.0
ENSSSCG00000040466	-	1:136705077-137163598	-	2.5417549999999998	3.1960599999999997	3.275055	2.553989	2.747114	2.977921
ENSSSCG00000027232	-	1:137199072-137297207	-	0.047938	0.124974	0.0	0.041496	0.017006999999999998	0.030238
ENSSSCG00000004811	PGPEP1L	1:137348249-137384320	+	0.569395	0.642047	0.489522	0.563254	0.38629	0.47918
ENSSSCG00000030560	-	1:137387825-137692307	-	12.741444	10.947735	12.320188	12.386686	12.501292999999999	11.006509
ENSSSCG00000025487	RF00026	1:137707466-137707570	+	0.0	0.0	0.0	0.0	0.0	0.0
ENSSSCG00000035223	SYNM	1:137855766-137885644	+	17.688259	20.06498	11.858257	17.172966	12.851992999999998	11.029338000000001
ENSSSCG00000004813	TTC23	1:137874491-137996854	-	2.047017	1.9480400000000002	1.412402	1.8365360000000002	1.585834	1.6665349999999999
ENSSSCG00000004814	LRRC28	1:137998572-138194765	+	16.920576	17.160784	17.935699	17.357195	16.243154999999998	17.404989
ENSSSCG00000028771	MEF2A	1:138341158-138511314	+	25.692857999999998	28.349478	29.418814	1.741279	26.476955	1.5172459999999999
ENSSSCG00000030487	LYSMD4	1:138560986-138567540	-	12.468694000000001	12.021196	12.026639999999999	11.413441	12.626921000000001	12.356641999999999
ENSSSCG00000025771	RF00026	1:138602045-138602151	-	0.0	0.0	0.0	0.0	0.0	0.0
ENSSSCG00000038452	ADAMTS17	1:138619706-139016125	-	2.988301	2.555123	3.6545989999999997	2.9146229999999997	3.453275	3.1907970000000003
ENSSSCG00000004819	CERS3	1:139033104-139137017	-	0.0	0.0	0.0	0.0	0.0	0.0
ENSSSCG00000004820	LINS1	1:139168783-139191174	-	2.9865630000000003	5.324525	4.889017	1.592395	2.574918	5.072107
ENSSSCG00000004821	ASB7	1:139191407-139240198	+	3.331771	3.3591269999999995	4.143428	4.236981	3.612314	4.196441
ENSSSCG00000038358	-	1:139433049-139433285	+	0.174964	0.348173	0.263048	0.28684	0.61369	0.058708
ENSSSCG00000004822	ALDH1A3	1:139450945-139492015	+	2.468305	24.395699	32.116935999999995	30.047983000000002	27.730565999999996	26.238996999999998
ENSSSCG00000004823	LRRK1	1:139494121-139624607	+	1.765005	1.37857	8.334525	4.725118	5.156135	8.224556
ENSSSCG00000019106	RF01210	1:139539358-139539461	-	0.0	0.0	0.0	0.0	0.0	0.0
ENSSSCG00000004825	CHSY1	1:139730724-139804458	-	17.098696	16.002625	19.327488	17.852894	14.168655	19.397343
ENSSSCG00000004826	SELENOS	1:139828791-139836953	-	27.916752000000002	29.191549	31.018194	29.595411	28.040934000000004	29.754776
ENSSSCG00000035584	GABRG3	1:139857601-140046947	-	0.0	0.0	0.0	0.0	0.0	0.0
ENSSSCG00000019280	RF00401	1:140049022-140049155	-	0.0	0.0	0.0	0.0	0.0	0.0
ENSSSCG00000018906	RF00026	1:140152231-140152337	+	0.0	0.0	0.0	0.0	0.0	0.0
ENSSSCG00000032387	RF00026	1:140302064-140302170	-	0.0	0.0	0.0	0.0	0.0	0.0
ENSSSCG00000031675	.	1:140391671-140462939	-	0.0	0.0	0.0	0.0	0.0	0.0
ENSSSCG00000004827	GABRA5	1:140484480-140568348	-	0.0	0.0	0.0	0.0	0.0	0.0
ENSSSCG00000038547	GABRB3	1:140566287-140907748	+	0.0	0.015827	0.0	0.009408	0.087811	0.0
ENSSSCG00000004830	ATP10A	1:141494692-141668744	+	2.414082	3.7359190000000004	2.9485669999999997	3.8407910000000003	3.210741	3.819485
ENSSSCG00000004832	UBE3A	1:141887132-141986547	+	15.408016	20.241129	17.273595999999998	21.41264	12.28952	10.986017
ENSSSCG00000026014	RF01278	1:142005835-142005901	-	0.250818	0.0	0.0	0.08847000000000001	0.376131	0.0
ENSSSCG00000038142	RF00105	1:142018412-142018491	-	0.0	0.0	0.078218	0.0	0.0	0.0
ENSSSCG00000019409	RF00105	1:142023878-142023958	-	0.0	0.0	0.0	0.0	0.0	0.0
ENSSSCG00000019878	RF00105	1:142029563-142029643	-	0.0	0.196938	0.0	0.0	0.0	0.0
ENSSSCG00000019155	RF00105	1:142031496-142031575	-	0.0	0.0	0.0	0.0	0.0	0.0
ENSSSCG00000020399	RF00105	1:142033817-142033896	-	0.0	0.0	0.0	0.0	0.0	0.0
ENSSSCG00000037725	RF00105	1:142037868-142037919	-	0.0	0.0	0.0	0.0	0.0	0.0
ENSSSCG00000018361	RF00105	1:142040508-142040591	-	0.0	0.0	0.0	0.0	0.0	0.0
ENSSSCG00000031294	.	1:142090857-142091160	-	0.0	0.0	0.0	0.0	0.0	0.0
ENSSSCG00000033031	.	1:142234880-142243502	-	0.0	0.0	0.0	0.0	0.0	0.0
ENSSSCG00000004834	NDN	1:142412565-142414242	+	58.818741	56.997765	60.111412	61.64648100000001	61.040825	59.352413
ENSSSCG00000004835	MAGEL2	1:142448689-142454697	+	5.362935	4.086513	5.106372	4.780785	4.667667	4.597779
ENSSSCG00000004836	MKRN3	1:142499097-142500982	-	0.845612	1.0159850000000001	1.415852	1.358333	1.104476	1.202472
ENSSSCG00000019568	RF00026	1:143256404-143256506	+	0.0	0.0	0.0	0.0	0.0	0.0
ENSSSCG00000004840	OTUD7A	1:143296595-143418236	+	0.816956	0.8065720000000001	0.983238	0.871077	1.26621	1.257827
ENSSSCG00000026006	KLF13	1:143498691-143540563	-	55.078762	50.053246	47.026309999999995	49.759640000000005	53.519974	53.42753199999999
ENSSSCG00000038208	-	1:143627202-143631234	+	0.297532	0.058178	0.07356900000000001	0.24442199999999997	0.13128099999999998	0.117014
ENSSSCG00000039035	.	1:143696607-143699105	+	0.0	0.0	0.0	0.0	0.0	0.0
ENSSSCG00000004843	TRPM1	1:143709846-143855984	+	0.0032630000000000003	0.009226999999999999	0.013861000000000002	0.0	0.0	0.0
ENSSSCG00000019509	MIR211	1:143786889-143786998	+	0.0	0.0	0.0	0.0	0.0	0.0
ENSSSCG00000004844	MTMR10	1:143867041-143918339	+	1.5656450000000002	1.288599	1.342568	1.135951	1.381939	1.2125139999999999
ENSSSCG00000035491	-	1:143881526-143881606	+	0.0	0.0	0.0	0.0	0.0	0.0
ENSSSCG00000004845	FAN1	1:143919697-143961793	-	5.193382	5.591378	5.454344	6.017197	6.5267290000000004	6.338598
ENSSSCG00000004847	MPHOSPH10	1:143972593-144002978	-	7.022808	7.387724	8.472009	1.401019	8.552522	11.007664
ENSSSCG00000035696	MCEE	1:143993724-144026946	+	3.0356549999999998	3.599105	3.339625	3.4728800000000004	3.3507019999999996	3.749199
ENSSSCG00000032716	RF00001	1:144064531-144064617	-	0.0	0.0	0.0	0.0	0.0	0.0
ENSSSCG00000004849	APBA2	1:144071538-144315152	+	0.063216	0.10293900000000002	0.038360000000000005	0.030608	0.019797	0.006537
ENSSSCG00000004854	-	1:144930347-145196016	-	13.126415	21.949316	19.776587	22.60943	20.55315	17.804014000000002
ENSSSCG00000040787	-	1:145073873-145074952	-	0.0	0.055383	0.0	0.0	0.0	0.0
ENSSSCG00000033540	.	1:145203482-145204789	-	0.0	0.0	0.0	0.0	0.0	0.0
ENSSSCG00000005781	TARSL2	1:145302276-145357760	+	0.0	0.0	0.017975	0.0	0.025654000000000003	0.013744999999999999
ENSSSCG00000005782	TM2D3	1:145359730-145371632	+	3.116547	3.3111230000000003	3.4447690000000004	0.9681420000000001	4.175308	3.968321
ENSSSCG00000040655	RF00026	1:145443754-145443860	+	0.0	0.0	0.0	0.0	0.0	0.0
ENSSSCG00000005785	PCSK6	1:145508659-145697008	+	24.170305	22.39872	24.060766	21.5895	25.189096	27.609125
ENSSSCG00000005786	SNRPA1	1:145707388-145719385	+	1.1332209999999998	4.70554	2.735039	2.779928	4.78481	4.4840290000000005
ENSSSCG00000005787	CTDP1	1:145769771-145811678	-	16.001735999999998	7.110144999999999	7.061844000000001	16.010778	16.812847	16.085203
ENSSSCG00000040252	-	1:145812329-145815590	+	6.961399	7.229575	6.052549	6.999935000000001	6.423866	6.654655
ENSSSCG00000004856	NFATC1	1:145911445-146008224	-	12.900172999999999	10.720556	9.196908	10.471437	9.597884	9.145546000000001
ENSSSCG00000004857	ATP9B	1:146023378-146221618	-	0.943206	1.6933650000000002	1.614067	1.7412560000000001	1.362058	1.1186969999999998
ENSSSCG00000040521	-	1:146060590-146060797	+	0.44818100000000005	0.0	0.0	0.0	0.0	0.0
ENSSSCG00000004858	SALL3	1:146256729-146273707	-	0.042686	0.060858	0.051773	0.013909	0.054735	0.0
ENSSSCG00000036984	GALR1	1:147446061-147462884	-	0.0	0.0	0.0	0.0	0.0	0.0
ENSSSCG00000038767	MBP	1:147568191-147685288	+	2.72819	3.2940480000000005	1.983457	2.515891	2.232114	1.736751
ENSSSCG00000034650	-	1:147657310-147691370	-	0.0	0.0	0.0	0.0	0.0	0.0
ENSSSCG00000037897	-	1:147665351-147696555	-	0.0	0.0	0.0	0.0	0.0	0.0
ENSSSCG00000023533	ZNF236	1:147688520-147782141	-	1.667391	1.497435	1.7181970000000002	1.7378759999999998	1.736261	1.705116
ENSSSCG00000036663	-	1:147693725-147696106	+	0.16609300000000002	0.0	1.1433280000000001	0.424709	0.0	0.468955
ENSSSCG00000004859	ZNF516	1:147984106-148100784	+	14.954220999999999	14.672918	18.818426000000002	15.365279999999998	17.227829	18.084652
ENSSSCG00000004861	TSHZ1	1:148905626-148985823	-	11.443075	11.06321	11.058843	11.002855	10.341125	10.714185
ENSSSCG00000032488	ZADH2	1:148987478-148997954	+	17.589676	16.127287	16.753857	15.410095000000002	18.389509	16.740818
ENSSSCG00000033971	ZNF407	1:149090512-149517284	-	5.290678	4.3303449999999994	4.685805	5.147012	4.745965	5.653969
ENSSSCG00000004869	CNDP1	1:149525312-149552217	-	0.06700199999999999	0.032357	0.01643	0.059212	0.0	0.019434
ENSSSCG00000004870	CNDP2	1:149565085-149584297	-	19.191195	6.603397	20.08379	7.196173	7.977907000000001	23.481718
ENSSSCG00000039486	FAM69C	1:149610498-149630109	+	0.0	0.014263999999999999	0.0	0.013415999999999999	0.0	0.0
ENSSSCG00000004874	C18orf63	1:149687664-149721455	-	0.0	0.0	0.0	0.0	0.0	0.0
ENSSSCG00000004875	CYB5A	1:149737537-149783623	+	21.55933	22.564383	22.228857	23.179163	21.457283	19.551428
ENSSSCG00000032494	TIMM21	1:149841098-149856486	-	2.7291819999999998	2.3782959999999997	3.017809	2.755118	2.843316	2.3773619999999998
ENSSSCG00000004873	FBXO15	1:149856018-149896411	+	0.020258	0.070516	0.151292	0.0	0.0	0.028238
ENSSSCG00000027654	NETO1	1:150711628-150817306	+	0.0	0.0	0.0	0.0	0.0	0.0
ENSSSCG00000031071	RF00026	1:150906915-150907021	-	0.0	0.0	0.0	0.0	0.0	0.0
ENSSSCG00000020859	CBLN2	1:150973622-150980757	+	0.037202	0.015625999999999998	0.0	0.0	0.0	0.0
ENSSSCG00000032214	-	1:152593651-152636635	-	6.008636	6.062742	6.657518	6.984226	6.572175	6.960457000000001
ENSSSCG00000032574	RTTN	1:152689491-152833961	+	0.121241	0.20009100000000002	0.059401	0.06853	0.08048	0.105771
ENSSSCG00000038398	CD226	1:152882736-152979845	+	0.0	0.018759	0.0	0.00995	0.0	0.0
ENSSSCG00000028977	DOK6	1:153042000-153393098	-	0.0	0.0	0.0	0.0	0.0	0.0
ENSSSCG00000004884	TMX3	1:153988015-154032757	+	16.384478	17.618963	18.419148999999997	19.480053	17.103107	19.021013
ENSSSCG00000005274	.	1:154048684-154048965	-	0.0	0.0	0.0	0.0	0.0	0.0
ENSSSCG00000033308	.	1:154048756-154052443	+	0.0	0.0	0.0	0.0	0.0	0.0
ENSSSCG00000039040	RF00001	1:154284545-154284667	-	0.0	0.0	0.0	0.0	0.0	0.0
ENSSSCG00000037349	-	1:154596527-154600574	+	0.052779	0.086365	0.04693	0.044462	0.045219999999999996	0.031149
ENSSSCG00000035941	DSEL	1:154919347-154933750	+	25.104492	23.198695999999998	35.669601	27.445109999999996	35.244106	44.925812
ENSSSCG00000019193	RF00026	1:155649608-155649710	-	0.0	0.0	0.0	0.0	0.0	0.0
ENSSSCG00000004885	CDH19	1:155669121-155760966	+	0.0	0.0	0.0	0.0	0.0	0.0
ENSSSCG00000004886	CDH7	1:156295434-156436741	-	0.0	0.022765999999999998	0.0	0.004789	0.0	0.0
ENSSSCG00000004888	SERPINB8	1:157820648-157836836	-	6.224019999999999	6.872228999999999	8.354855	7.05864	7.223744	10.242386999999999
ENSSSCG00000004889	SERPINB10	1:157839891-157867753	-	0.01492	0.013418000000000001	0.078743	0.037821	0.040882	0.155753
ENSSSCG00000004890	SERPINB2	1:157869364-157886753	-	0.013803999999999999	0.012457	0.014659	0.0	0.015181	0.058912
ENSSSCG00000004891	SERPINB7	1:157951129-157998842	-	0.0	0.076087	0.0	0.0	0.015403	0.018382
ENSSSCG00000022337	SERPINB11	1:158014042-158031261	-	0.0	0.0	0.0	0.0	0.0	0.0
ENSSSCG00000034519	SERPINB13	1:158100172-158111946	-	0.0	0.0	0.0	0.0	0.0	0.0
ENSSSCG00000039151	SERPINB12	1:158121869-158134452	-	0.0	0.0	0.0	0.0	0.0	0.0
ENSSSCG00000004894	SERPINB5	1:158167516-158196115	-	0.0	0.0	0.020006	0.017194	0.052851999999999996	0.035384
ENSSSCG00000004893	VPS4B	1:158232958-158270973	+	4.78138	16.332466	2.922662	3.6409309999999997	18.366549	4.679367
ENSSSCG00000025744	KDSR	1:158288053-158518879	+	10.672796	11.180259	9.807226	13.001901	11.38354	9.803563
ENSSSCG00000020464	RF00026	1:158527034-158527127	+	0.0	0.0	0.0	0.0	0.0	0.0
ENSSSCG00000004896	PHLPP1	1:158642818-158862706	-	0.495725	0.43468199999999996	0.400969	0.30495700000000003	0.5756640000000001	0.42782600000000004
ENSSSCG00000004897	ZCCHC2	1:158962016-159022072	-	3.445154	3.195804	3.1812259999999997	3.192288	3.2948779999999998	3.249404
ENSSSCG00000039179	-	1:159022355-159093304	+	0.276954	0.773353	0.327903	0.29693400000000003	0.361217	0.397874
ENSSSCG00000004898	TNFRSF11A	1:159127819-159188088	-	0.017838	0.0	0.008398000000000001	0.00757	0.019617	0.015578
ENSSSCG00000004899	RELCH	1:159207616-159317675	-	6.450789	4.6490730000000005	2.6578630000000003	5.1964879999999996	0.702868	3.69475
ENSSSCG00000004901	PIGN	1:159317731-159417332	+	2.19633	0.2838	2.657587	2.559984	2.719549	2.623772
ENSSSCG00000004902	RNF152	1:159530623-159601981	+	2.6678990000000002	2.279274	3.4533080000000003	3.1842580000000003	3.0470900000000003	3.770197
ENSSSCG00000039147	-	1:159608921-159609251	-	0.735347	1.500567	1.8138900000000002	1.178282	1.3386850000000001	2.558363
ENSSSCG00000004903	CDH20	1:159818160-160025686	-	0.0	0.01577	0.0	0.0	0.0	0.033824
ENSSSCG00000018100	RF00100	1:160111334-160111639	+	0.0	0.0	0.0	0.0	0.0	0.0
ENSSSCG00000004904	MC4R	1:160772013-160774124	+	0.031001	0.0	0.0	0.0	0.0	0.0
ENSSSCG00000034264	-	1:161169592-161207533	+	0.0	0.0	0.0	0.0	0.0	0.0
ENSSSCG00000026454	PMAIP1	1:161182890-161188164	-	10.775148	10.65498	12.437064	11.546723	10.832338	12.736279
ENSSSCG00000004907	CCBE1	1:161320536-161551830	+	11.528147	9.621139999999999	9.320484	8.999917	7.752389	5.849143
ENSSSCG00000004908	LMAN1	1:161606634-161631856	+	2.527721	2.058264	42.667358	39.718975	37.37775	41.816933
ENSSSCG00000004909	CPLX4	1:161634934-161661733	+	0.0	0.0	0.0	0.0	0.0	0.0
ENSSSCG00000004910	RAX	1:161679154-161683060	+	0.0	0.0	0.0	0.0	0.0	0.0
ENSSSCG00000037300	GRP	1:161708755-161721771	-	0.0	0.0	0.0	0.0	0.0	0.0
ENSSSCG00000004912	SEC11C	1:161754856-161769526	-	5.380123	4.249276999999999	5.756705999999999	7.720249000000001	7.166021000000001	8.803777
ENSSSCG00000034704	ZNF532	1:161877574-161985267	-	4.635585	4.072234	9.454635000000001	4.6215209999999995	4.661798999999999	4.580419999999999
ENSSSCG00000004917	MALT1	1:162076966-162145116	-	4.901619999999999	5.013912	4.663889	4.336556	2.8482279999999998	4.705442
ENSSSCG00000004918	ALPK2	1:162175447-162366411	+	0.130012	0.07443	0.074537	0.089437	0.096376	0.045963
ENSSSCG00000019572	ssc-mir-122	1:162329776-162329860	-	0.0	0.0	0.0	0.0	0.0	0.0
ENSSSCG00000004919	NEDD4L	1:162364057-162737492	-	4.600886	4.481826	4.703354	5.033176	5.000191	4.616879
ENSSSCG00000030647	RF00100	1:162404485-162404818	+	0.0	0.0	0.0	0.0	0.0	0.0
ENSSSCG00000004921	-	1:162936675-163065872	+	1.934582	2.108907	2.351689	1.90229	2.0057709999999997	2.663449
ENSSSCG00000035311	-	1:163074749-163100674	-	0.0	0.0	0.0	0.0	0.0	0.0
ENSSSCG00000004923	SLC51B	1:163081140-163089489	+	0.749692	0.50869	0.560391	0.19484	0.095864	0.483979
ENSSSCG00000038071	RASL12	1:163084039-163103463	-	2.642225	2.641111	1.690125	1.92413	1.282905	1.090107
ENSSSCG00000035667	KBTBD13	1:163113339-163116832	+	0.0	0.0	0.0	0.007951999999999999	0.0	0.0
ENSSSCG00000035506	UBAP1L	1:163134054-163145762	-	0.0	0.243269	0.05510399999999999	0.019938	0.190694	0.0
ENSSSCG00000004926	PDCD7	1:163157961-163170215	-	7.395336	8.805666	7.439705	8.830372	9.715581	9.758714
ENSSSCG00000004927	CLPX	1:163173886-163266039	-	13.545320000000002	19.025602	13.393185999999998	17.726276000000002	17.377697	14.459841
ENSSSCG00000004928	CILP	1:163236864-163271185	-	0.25622399999999995	0.2082	0.129804	0.077467	0.158468	0.065273
ENSSSCG00000004929	PARP16	1:163292783-163320021	-	16.243725	11.976038	18.001417	16.361567	13.928007000000001	11.843611
ENSSSCG00000019094	RF00020	1:163326574-163326689	+	0.0	0.0	0.0	0.0	0.0	0.0
ENSSSCG00000018672	RF00020	1:163334929-163335045	+	0.0	0.0	0.0	0.142488	0.0	0.0
ENSSSCG00000004932	IGDCC3	1:163348818-163389014	-	0.021358000000000002	0.133441	0.045096	0.0	0.021882	0.01804
ENSSSCG00000004931	IGDCC4	1:163396234-163436063	-	2.73366	2.538211	2.238681	2.654747	3.3740449999999997	2.234537
ENSSSCG00000004934	DPP8	1:163446885-163517416	-	11.110696	12.453702	10.857994	12.154632000000001	11.645355	11.369052
ENSSSCG00000004935	HACD3	1:163525861-163565735	+	9.713305	9.863111	10.519753999999999	10.662294000000001	10.757237	10.736121
ENSSSCG00000019584	RF00619	1:163534454-163534579	+	0.0	0.331356	0.0	0.0	0.0	0.0
ENSSSCG00000004936	INTS14	1:163567749-163603842	-	5.698588	6.24127	6.558597	6.150074	4.841126	7.910601
ENSSSCG00000004937	SLC24A1	1:163630366-163658318	+	0.041016000000000004	0.174082	0.024187	0.044355	0.064622	0.052996
ENSSSCG00000004938	DENND4A	1:163659936-163790227	-	7.23862	7.306487	6.364618	6.489947	5.796099	5.732583
ENSSSCG00000032312	RAB11A	1:163858136-163894032	+	21.457678	23.738779	21.380423999999998	25.115835	21.217701	21.313484
ENSSSCG00000004939	MEGF11	1:163894474-164275436	-	0.013005000000000001	0.054002	0.009295999999999999	0.014905000000000002	0.0	0.0
ENSSSCG00000031095	ssc-mir-339-2	1:164025972-164026057	-	0.0	0.0	0.0	0.0	0.0	0.0
ENSSSCG00000018330	RF00004	1:164089122-164089305	-	0.0	0.0	0.0	0.0	0.0	0.0
ENSSSCG00000004941	DIS3L	1:164309837-164351928	+	2.189259	2.3757080000000004	2.444097	1.41959	2.20007	2.262527
ENSSSCG00000004942	TIPIN	1:164349193-164369643	-	1.7845689999999998	1.5477020000000001	2.348027	2.668468	2.4380029999999997	2.5047330000000003
ENSSSCG00000020093	RF00582	1:164363157-164363292	-	0.0	0.0	0.543604	0.110324	0.379423	0.0
ENSSSCG00000004943	MAP2K1	1:164381816-164469310	+	27.314042999999998	26.314995	25.905869	24.518459	24.152779000000002	24.353865
ENSSSCG00000020140	RF00322	1:164419021-164419152	-	0.0	0.0	0.0	0.0	0.24000700000000003	0.0
ENSSSCG00000038941	SNAPC5	1:164467599-164475011	-	2.665957	2.5208459999999997	3.096178	2.704	3.044629	3.587101
ENSSSCG00000004945	-	1:164474888-164481846	-	152.909927	154.50592	152.04431200000002	155.783356	170.97749299999998	167.201447
ENSSSCG00000018926	RF00093	1:164477549-164477618	-	5.359464	4.0231580000000005	5.95613	4.223349	2.56465	3.025109
ENSSSCG00000019587	RF00093	1:164478280-164478351	-	6.941391	5.672903	4.763875	9.485555999999999	6.776875	8.780877
ENSSSCG00000019093	RF00138	1:164478789-164478887	-	3.849041	4.611129	6.119297	5.356835	6.0850349999999995	5.927881
ENSSSCG00000019809	RF00093	1:164479480-164479551	-	3.0554240000000004	1.974849	2.146962	2.727065	3.886786	2.5069310000000002
ENSSSCG00000019949	RF00138	1:164480823-164480920	-	3.594355	5.863924	4.1101220000000005	2.905159	4.205026999999999	3.5786290000000003
ENSSSCG00000004946	ZWILCH	1:164481964-164527136	+	2.748783	2.648327	3.1593	2.285389	3.186118	3.6123559999999997
ENSSSCG00000004947	LCTL	1:164526502-164540118	-	0.063816	0.110525	0.084643	0.043727999999999996	0.065899	0.052494000000000006
ENSSSCG00000004948	SMAD6	1:164657086-164734703	+	55.951691000000004	59.10243199999999	89.686462	55.866958999999994	72.178833	87.131744
ENSSSCG00000033218	-	1:164992195-165128708	-	0.15014	0.068723	0.075052	0.125574	0.052157	0.157894
ENSSSCG00000004952	SMAD3	1:164998457-165124449	+	51.051556	48.07267	40.617905	51.709839	45.627449	38.214386
ENSSSCG00000004951	AAGAB	1:165127994-165192944	-	9.901523	0.348554	11.139156	12.202691	12.892281	0.752383
ENSSSCG00000034963	IQCH	1:165193067-165405493	+	0.015405	0.019181	0.042575999999999996	0.05234400000000001	0.0	0.035015
ENSSSCG00000004954	C15orf61	1:165436814-165441736	+	4.651778	4.121392	4.504364	3.9572510000000003	3.5553839999999997	3.6477
ENSSSCG00000004955	MAP2K5	1:165458207-165737958	+	0.852403	2.454434	7.613614	0.047174	9.136054	7.513407000000001
ENSSSCG00000004956	SKOR1	1:165753522-165761620	+	0.006144	0.147655	0.079841	0.037643	0.163699	0.04
ENSSSCG00000038363	RF00026	1:165766984-165767090	-	0.0	0.0	0.0	0.0	0.0	0.0
ENSSSCG00000004958	PIAS1	1:165853126-166087239	+	5.9927209999999995	6.968737	6.119363	0.940665	1.166935	6.256583999999999
ENSSSCG00000026517	CALML4	1:166083637-166099794	-	0.409115	0.49436599999999997	0.687171	0.5323060000000001	0.322608	0.49832
ENSSSCG00000004957	CLN6	1:166107228-166126808	-	18.298855	18.527166	20.140938000000002	19.163919	18.166126000000002	22.894152
ENSSSCG00000022419	FEM1B	1:166162545-166178075	+	12.171954	12.330631	13.136667999999998	13.282538	12.867594	13.166359
ENSSSCG00000004961	ITGA11	1:166173135-166310972	-	10.403651	9.515153	7.758275	8.977282	8.160252999999999	7.479107000000001
ENSSSCG00000004962	CORO2B	1:166466231-166611187	+	10.350777	9.236487	8.964302	10.102571000000001	9.481692	9.428939999999999
ENSSSCG00000004963	-	1:166661774-166701553	-	10.317077000000001	10.402529	12.293228	11.345328	12.008131	12.186928
ENSSSCG00000019567	RF00100	1:166752911-166753192	-	0.0	0.0	0.0	0.0	0.0	0.0
ENSSSCG00000032244	SPESP1	1:166818174-166839715	+	0.0	0.0	0.0	0.0	0.0	0.0
ENSSSCG00000004966	NOX5	1:166867801-166902036	+	0.008708	0.03254	0.015236000000000001	0.0	0.0	0.0
ENSSSCG00000040442	.	1:166925031-167002317	+	0.0	0.0	0.0	0.0	0.0	0.0
ENSSSCG00000026078	GLCE	1:167007863-167122188	+	6.9593869999999995	8.904361999999999	8.681495	9.149312	8.120830999999999	8.783888000000001
ENSSSCG00000004968	PAQR5	1:167154627-167231034	+	0.024128	0.09190599999999999	0.0	0.0	0.0	0.0
ENSSSCG00000004969	-	1:167239203-167282158	+	2.022815	1.624234	0.853865	1.38517	1.8034279999999998	2.32406
ENSSSCG00000004970	-	1:167296075-167300229	+	250.875473	236.177277	262.42861899999997	248.235687	241.133102	226.582382
ENSSSCG00000004971	TLE3	1:167808509-167855819	-	3.478771	6.192832	3.650983	6.505228	6.916956	6.410641
ENSSSCG00000004973	UACA	1:168353121-168453172	-	7.199164	7.1999960000000005	8.087117999999998	8.210653	7.658867	8.590238000000001
ENSSSCG00000033617	-	1:168427513-168429874	+	0.0	0.107616	0.320932	0.0	0.198002	0.0
ENSSSCG00000038310	RF00156	1:168429380-168429514	+	0.0	0.0	0.075535	0.0	0.0	0.0
ENSSSCG00000004974	LARP6	1:168503612-168530284	-	0.973302	0.668849	0.810657	4.641825	0.850282	0.9050469999999999
ENSSSCG00000004976	LRRC49	1:168553361-168700361	+	0.718312	0.5194340000000001	0.8968440000000001	0.973145	1.2457040000000001	0.963642
ENSSSCG00000033989	RF00026	1:168597568-168597674	+	0.36714	0.0	0.0	0.0	0.0	0.0
ENSSSCG00000004980	THSD4	1:168751485-169323953	+	10.67939	10.503222000000001	10.013525999999999	8.79787	9.419286	8.576639
ENSSSCG00000004978	NR2E3	1:169360729-169366087	+	0.024390000000000002	0.292626	0.0	0.0	0.0	0.0
ENSSSCG00000037781	-	1:169369377-169377255	-	5.048332	3.936267	4.951298	5.020522	3.286347	5.295584
ENSSSCG00000004979	MYO9A	1:169373981-169597167	-	3.8195050000000004	3.7570099999999997	4.132108000000001	3.9825199999999996	3.4599629999999997	4.393116
ENSSSCG00000025616	SENP8	1:169613571-169614209	+	9.578514	10.745284	9.199518	12.890184	13.173739000000001	11.435756
ENSSSCG00000026167	-	1:169661717-169665342	-	9.653853	7.470078	4.954868	8.689538	5.353402	5.898048
ENSSSCG00000004985	GEMIN2	1:169676056-169701534	+	3.568137	4.122505	4.62014	4.7329099999999995	4.204067	4.850918
ENSSSCG00000004986	TRAPPC6B	1:169710954-169722758	-	9.378132	10.022894	9.16463	2.4447509999999997	9.142939	2.496211
ENSSSCG00000022828	PNN	1:169722879-169734003	+	45.596985	48.032482	47.029308	45.655518	46.793617	47.72871
ENSSSCG00000004983	-	1:169777107-169868351	+	1.328745	1.560642	1.534282	0.908388	1.803459	1.415087
ENSSSCG00000004989	FBXO33	1:169877192-169915911	-	8.567506	8.659913000000001	10.009025999999999	9.41187	10.185289	11.615876
ENSSSCG00000034274	RF00001	1:170974932-170975066	+	0.0	0.0	0.0	0.0	0.0	0.0
ENSSSCG00000040733	RF00026	1:171270800-171270906	+	0.0	0.0	0.0	0.0	0.0	0.0
ENSSSCG00000004990	LRFN5	1:171906198-172177720	+	0.159268	0.090658	0.10818599999999999	0.082376	0.135981	0.128968
ENSSSCG00000037346	RF00564	1:173295001-173295096	+	0.0	0.0	0.0	0.0	0.0	0.0
ENSSSCG00000039829	RF00322	1:173876267-173876400	-	0.0	0.0	0.0	0.0	0.0	0.0
ENSSSCG00000031927	.	1:175129618-175130830	+	0.0	0.0	0.0	0.0	0.0	0.0
ENSSSCG00000030679	C14orf28	1:175145913-175156595	+	2.8220709999999998	3.335875	2.9572540000000003	3.170798	3.01285	2.743009
ENSSSCG00000004996	KLHL28	1:175164040-175180525	-	12.191677	12.515112	12.590085	12.861056	12.377179	12.698653
ENSSSCG00000027765	TOGARAM1	1:175198145-175274636	+	6.977192999999999	1.160987	7.917646	1.972375	2.004642	7.577635000000001
ENSSSCG00000004997	PRPF39	1:175285243-175317242	+	7.704610000000001	8.727841	9.276378999999999	11.685637	10.91133	11.109278
ENSSSCG00000019885	RF01186	1:175312934-175313019	+	2.129153	0.354946	1.153391	1.117869	0.546994	1.3563690000000002
ENSSSCG00000021217	FKBP3	1:175317559-175332788	-	16.245635999999998	23.436199	19.642988	20.155334	20.001457000000002	21.088146
ENSSSCG00000005000	FANCM	1:175334141-175445650	+	0.502363	0.6834439999999999	0.8975879999999999	0.760152	0.906609	0.8346540000000001
ENSSSCG00000018377	RF00026	1:175371972-175372066	+	0.0	0.0	0.0	0.0	0.0	0.0
ENSSSCG00000004999	MIS18BP1	1:175399406-175448354	-	2.415355	2.146205	2.13076	3.423782	3.1193470000000003	1.443646
ENSSSCG00000028992	.	1:175779525-175780340	-	0.0	0.0	0.0	0.0	0.0	0.0
ENSSSCG00000005001	RPL10L	1:176603248-176603892	-	0.0	0.0	0.0	0.0	0.0	0.0
ENSSSCG00000038273	.	1:176644255-176644814	+	0.0	0.0	0.0	0.0	0.0	0.0
ENSSSCG00000005002	MDGA2	1:176769931-177256052	-	0.039264	0.008933	0.021236	0.048675	0.076642	0.15046800000000002
ENSSSCG00000034925	RF00026	1:176835346-176835452	-	0.0	0.0	0.0	0.0	0.0	0.0
ENSSSCG00000033970	RF00026	1:178944936-178945042	+	0.0	0.0	0.0	0.0	0.0	0.0
ENSSSCG00000036694	-	1:179449866-179463071	+	0.062060000000000004	0.056001	0.041139999999999996	0.048113	0.048001	0.053274
ENSSSCG00000038507	-	1:179454934-179456807	-	7.011692999999999	6.955166	8.698642999999999	8.385239	9.152096	9.272248
ENSSSCG00000034995	RF00017	1:179456985-179457284	+	0.0	0.0	0.0	0.0	0.0	0.0
ENSSSCG00000038379	ssc-mir-1285	1:179457208-179457287	+	3.063609	4.34166	1.9004	7.946561999999999	3.507108	2.562391
ENSSSCG00000005004	LRR1	1:179462196-179474353	+	3.092791	3.399736	4.097658	4.183153	4.141655999999999	4.080897
ENSSSCG00000005006	RPL36AL	1:179476638-179479147	-	126.558769	129.070648	132.91558799999999	133.38104199999998	141.40103100000002	135.874222
ENSSSCG00000035611	-	1:179477992-179479801	+	39.192982	39.559048	44.303303	39.804435999999995	43.745686	45.637653
ENSSSCG00000005007	DNAAF2	1:179482505-179506330	-	6.239835	6.861969	5.838361	6.810996	6.169230000000001	6.611603999999999
ENSSSCG00000005008	POLE2	1:179495214-179529886	-	0.062712	0.071355	0.05942000000000001	0.056842	0.040501999999999996	0.090809
ENSSSCG00000032489	KLHDC1	1:179540511-179605628	+	1.262059	0.9604590000000001	0.567511	0.9502139999999999	1.368301	1.1583629999999998
ENSSSCG00000005009	KLHDC2	1:179611201-179727608	+	4.940769	4.146303	4.394283000000001	4.454379	5.236275	5.416822
ENSSSCG00000005011	NEMF	1:179624624-179671288	-	2.215234	2.637968	2.392931	3.2887459999999997	1.516102	2.3069889999999997
ENSSSCG00000039924	-	1:179671800-179671879	-	0.0	0.0	0.0	0.0	0.0	0.0
ENSSSCG00000032708	RF00017	1:179671804-179672102	-	0.0	0.6527270000000001	0.174398	0.49561099999999997	0.24081	1.14743
ENSSSCG00000035200	ssc-mir-1285	1:179686392-179686471	-	0.0	0.0	0.0	0.0	0.0	1.7389830000000002
ENSSSCG00000031740	RF00017	1:179686395-179686694	-	4.124459	6.491507	2.362367	11.37711	4.6785440000000005	3.348622
ENSSSCG00000005012	ARF6	1:179712932-179734451	+	121.469131	126.26118500000001	123.902359	124.560852	124.46444699999999	132.45649699999998
ENSSSCG00000020086	RF00026	1:179720623-179720727	-	0.390762	0.0	0.0	0.18347	0.0	0.0
ENSSSCG00000036735	VCPKMT	1:179899646-179906978	-	2.568811	2.87117	3.6402589999999995	2.680717	3.670989	3.7303599999999997
ENSSSCG00000005015	SOS2	1:179907590-180069092	-	5.31516	5.177637	5.219175	5.474251000000001	5.095238	4.954651
ENSSSCG00000005016	L2HGDH	1:180022721-180069065	-	0.26692899999999997	0.18516	0.42203900000000005	0.33215300000000003	0.11333800000000001	0.069006
ENSSSCG00000039088	-	1:180037480-180042399	-	0.0	0.0	0.07635	0.292908	0.0	0.381646
ENSSSCG00000038778	-	1:180061082-180061302	+	3.204482	2.31944	1.990376	0.793863	1.8118720000000001	0.525369
ENSSSCG00000031354	ATP5S	1:180069138-180081412	+	5.472239	4.839485	4.174697	5.7251199999999995	4.087254	5.9165470000000004
ENSSSCG00000034516	CDKL1	1:180079230-180145054	-	0.35689699999999996	0.480158	0.405668	0.333306	0.314761	0.31403000000000003
ENSSSCG00000036634	MAP4K5	1:180164454-180299496	-	11.567703999999999	12.253616000000001	10.920499000000001	11.775381	10.596424	11.751412
ENSSSCG00000005020	ATL1	1:180299429-180408330	+	5.852892	6.406922	5.621230000000001	0.593503	5.7404	0.590346
ENSSSCG00000005021	SAV1	1:180395544-180434803	-	1.2109809999999999	5.528241	6.667728	3.504289	5.372371	6.916708
ENSSSCG00000005022	NIN	1:180479612-180553674	-	4.06161	4.460737	6.400208999999999	8.019022999999999	4.131705	6.841212
ENSSSCG00000005023	ABHD12B	1:180635727-180661065	+	0.950902	1.073952	1.34745	1.125129	1.127525	1.022368
ENSSSCG00000005024	PYGL	1:180637348-180719442	-	16.651674	15.590319000000001	15.52255	13.31759	12.329191	29.65597
ENSSSCG00000005025	TRIM9	1:180723287-180830555	-	0.088011	0.21588600000000002	0.741816	0.202351	0.5613199999999999	1.084498
ENSSSCG00000038422	TMX1	1:180933694-180947417	+	26.667741999999997	24.53952	25.709276000000003	27.492047999999997	27.134737	28.115513
ENSSSCG00000005027	FRMD6	1:181338525-181416840	+	54.366817000000005	51.491009000000005	49.268093	54.358578	57.413105	54.40536899999999
ENSSSCG00000028092	GNG2	1:181516174-181651967	+	13.88476	14.945610999999998	19.490965	16.000473	17.03722	17.192493
ENSSSCG00000035178	-	1:181628834-181661800	-	0.0	0.0	0.0	0.0	0.0	0.0
ENSSSCG00000005029	RTRAF	1:181681206-181698983	+	13.246731	14.806712	10.714414999999999	13.562073000000002	13.103728	14.160259
ENSSSCG00000005030	NID2	1:181698940-181772768	-	30.867975	27.199721999999998	23.059010999999998	19.500639000000003	23.763906	12.264655
ENSSSCG00000021862	PTGER2	1:181955298-182009953	+	7.592277	7.440549000000001	6.6112899999999994	2.447712	5.332226	5.045552
ENSSSCG00000035934	TXNDC16	1:182101620-182204311	-	0.23481300000000002	0.37149099999999996	0.158145	0.120933	0.12092	0.273233
ENSSSCG00000005036	GPR137C	1:182202767-182262943	+	0.033499	0.10628699999999999	0.035573	0.035381	0.0	0.029256
ENSSSCG00000005037	ERO1A	1:182265012-182318968	-	14.600979999999998	16.290274	13.628120000000001	0.9510360000000001	13.522945000000002	14.119725
ENSSSCG00000035799	-	1:182296371-182301217	+	0.0	0.033248	0.040908	0.0	0.206841	0.0
ENSSSCG00000005038	PSMC6	1:182318731-182357981	+	5.340237999999999	6.646566	6.281764	7.037758	5.5027230000000005	10.943503
ENSSSCG00000005039	STYX	1:182357607-182407784	+	14.984498	18.507631	18.558941	18.573563	17.921284	17.905592000000002
ENSSSCG00000005040	-	1:182409855-182423476	-	8.721124	9.45544	9.477910000000001	10.564475	10.029684	12.617642
ENSSSCG00000005041	FERMT2	1:182519684-182606869	-	69.007538	80.06636800000001	60.989166000000004	15.433262	61.732108999999994	60.576775
ENSSSCG00000005043	DDHD1	1:182667482-182754531	-	7.397047	7.389792999999999	7.644430000000001	7.426982000000001	7.1951789999999995	7.562929
ENSSSCG00000005045	BMP4	1:183413653-183422839	-	2.14855	2.163051	1.683571	1.8428349999999998	1.50311	1.699986
ENSSSCG00000005047	CDKN3	1:183792595-183809171	+	1.410295	1.350218	2.66437	2.017408	0.12526900000000002	2.85025
ENSSSCG00000027256	CNIH1	1:183810849-183829200	-	2.446359	42.217796	39.617214000000004	42.344959	39.237686	41.452682
ENSSSCG00000026294	GMFB	1:183846580-183863418	-	13.445504000000001	15.578542	0.015135	2.334793	0.013009	17.857944
ENSSSCG00000021451	CGRRF1	1:183876905-183903895	+	5.259924	4.2140379999999995	5.210308	4.7596419999999995	4.818881	4.146583000000001
ENSSSCG00000023408	SAMD4A	1:183915339-184140120	+	25.849497	4.604419999999999	3.859828	22.110617	18.089895000000002	15.323205999999999
ENSSSCG00000035715	GCH1	1:184201927-184257345	-	1.8629099999999998	2.161324	2.2527939999999997	2.400276	2.370132	2.7654400000000003
ENSSSCG00000005052	WDHD1	1:184300293-184378959	-	1.6757490000000002	1.920793	1.569744	1.840455	1.6431360000000002	1.8078759999999998
ENSSSCG00000032332	SOCS4	1:184379016-184398896	+	11.19631	12.453188	13.072998	13.20085	11.634843	12.279124000000001
ENSSSCG00000005054	MAPK1IP1L	1:184401344-184416958	+	29.692247	29.925369	0.22353299999999998	31.868483	30.215412	32.459990999999995
ENSSSCG00000005055	LGALS3	1:184478643-184496155	+	57.762066000000004	184.395325	195.05731200000002	167.304794	220.15400699999998	249.414413
ENSSSCG00000005056	DLGAP5	1:184496744-184550091	-	2.466897	2.529299	3.700879	2.7301900000000003	3.1166139999999998	4.189353
ENSSSCG00000005057	FBXO34	1:184599095-184689938	+	9.336674	9.994487	9.780024000000001	9.478216	9.517644	9.466073
ENSSSCG00000005058	ATG14	1:184686443-184743753	-	1.636881	1.499307	1.438164	1.594878	1.412876	1.597168
ENSSSCG00000005059	TBPL2	1:184744870-184791550	-	0.0	0.0	0.0	0.0	0.0	0.0
ENSSSCG00000019668	RF00015	1:184776294-184776389	+	0.0	0.0	0.0	0.0	0.0	0.0
ENSSSCG00000005060	KTN1	1:184881550-184990938	+	8.003505	9.295653	9.092134	6.814317999999999	8.760117999999999	9.488793
ENSSSCG00000033800	PELI2	1:185565757-185599780	+	0.746162	0.985665	0.572626	0.285193	0.20706	0.270516
ENSSSCG00000005062	TMEM260	1:185821242-185886556	+	2.686972	2.265513	1.888886	2.845037	2.244497	2.176266
ENSSSCG00000005066	EXOC5	1:186377519-186430107	-	11.786854	13.221457000000001	14.967545999999999	15.162348999999999	14.212742	15.261191
ENSSSCG00000005065	AP5M1	1:186430248-186459932	+	3.7014400000000003	4.312362	1.584276	3.86395	3.5075010000000004	3.144087
ENSSSCG00000031332	NAA30	1:186530136-186555891	+	5.876182	6.176505000000001	7.399185000000001	7.097174000000001	5.933918	6.9181029999999994
ENSSSCG00000005067	CCDC198	1:186596704-186633082	-	0.0	0.0	0.0	0.0	0.0	0.0
ENSSSCG00000005068	SLC35F4	1:186688555-186723516	-	0.0	0.0	0.0	0.0	0.0	0.0
ENSSSCG00000005071	ARMH4	1:187117623-187259258	-	10.862985	11.334824000000001	17.988657	12.641703	15.762936999999999	17.367828
ENSSSCG00000022299	ACTR10	1:187307659-187335044	+	19.763617	24.193272	23.811491	24.388784	23.211271	27.225278999999997
ENSSSCG00000005072	PSMA3	1:187343131-187372193	+	4.1796489999999995	5.166741	4.782006	5.290591	5.11186	5.09299
ENSSSCG00000005073	ARID4A	1:187385395-187452537	+	3.301199	3.054764	3.3815699999999995	3.327607	2.8601400000000003	3.411325
ENSSSCG00000033354	RF00026	1:187407747-187407853	+	0.0	0.0	0.0	0.0	0.0	0.0
ENSSSCG00000038332	-	1:187468468-187489595	+	0.0	0.13288699999999998	0.0	0.0	0.0	0.162932
ENSSSCG00000005076	KIAA0586	1:187475007-187725226	+	0.45972799999999997	0.656241	0.415469	0.5202260000000001	0.41700299999999996	0.637159
ENSSSCG00000005075	TOMM20L	1:187475022-187485761	+	0.0	0.100994	0.0	0.0	0.0	0.0
ENSSSCG00000027270	TIMM9	1:187481706-187504646	-	3.2338430000000002	3.5825190000000005	3.380589	3.924007	3.23849	4.200665
ENSSSCG00000037054	-	1:187670539-187670793	-	9.382807000000001	11.140887	8.65268	10.611402	11.15799	12.30011
ENSSSCG00000031856	DACT1	1:187719489-187728421	+	4.799716	5.072049	3.640774	3.745936	4.051032	2.598354
ENSSSCG00000005077	.	1:188123585-188153280	+	0.0	0.0	0.0	0.0	0.0	0.0
ENSSSCG00000005078	DAAM1	1:188335353-188511087	+	2.0642419999999997	1.8142169999999997	2.2074599999999998	2.4097459999999997	1.4479799999999998	2.229347
ENSSSCG00000032928	GPR135	1:188580947-188582434	-	0.500437	0.42008100000000004	0.461643	0.534292	0.194522	0.23671399999999998
ENSSSCG00000037854	L3HYPDH	1:188585952-188598442	-	6.263637999999999	6.400258999999999	5.6843699999999995	6.297609	7.3450050000000005	5.94721
ENSSSCG00000034798	JKAMP	1:188597874-188624896	+	6.115151999999999	3.212445	4.520072	6.461425	6.627406	7.07262
ENSSSCG00000027678	CCDC175	1:188647239-188691692	-	0.0	0.006873000000000001	0.0	0.033985	0.0	0.005843
ENSSSCG00000025013	RTN1	1:188704139-188926054	-	0.0	0.02769	0.0	0.0	0.0	0.0
ENSSSCG00000005081	LRRC9	1:188966139-189080407	+	0.025596	0.010466	0.087335	0.010862	0.0	0.006920999999999999
ENSSSCG00000005082	PCNX4	1:189110458-189151734	+	5.415973	5.813893	3.9596129999999996	5.23088	5.440648	4.039877
ENSSSCG00000005083	DHRS7	1:189151147-189170745	-	13.182920999999999	13.827082	11.035827000000001	12.707142999999999	11.259457000000001	9.772789
ENSSSCG00000005084	PPM1A	1:189243974-189296142	+	2.976275	10.995782	0.214238	17.772871	7.421139999999999	6.321402
ENSSSCG00000005085	C14orf39	1:189408195-189470616	-	0.0	0.03608	0.0	0.033242	0.0	0.007408
ENSSSCG00000005086	SIX6	1:189497807-189503500	+	0.028031999999999998	0.07017899999999999	0.036322	0.050742	0.046473	0.021417
ENSSSCG00000005087	SIX1	1:189619855-189624652	-	55.034565	55.468258	53.173995999999995	61.886669	55.404410999999996	54.833038
ENSSSCG00000005089	SIX4	1:189670390-189682783	-	12.036466	9.131917999999999	11.13002	11.823683	9.591231	8.200083
ENSSSCG00000005090	MNAT1	1:189690344-189910589	+	2.706291	2.847649	3.177136	2.991428	3.0480009999999997	3.412043
ENSSSCG00000024529	TRMT5	1:189914786-189923194	-	17.566513	9.118354	16.793848	10.762751	18.31426	18.416342
ENSSSCG00000005092	-	1:189923323-189988576	+	2.106631	1.8162779999999998	2.146354	2.0048939999999997	2.2419990000000003	2.096965
ENSSSCG00000005094	TMEM30B	1:190170034-190171095	-	37.827422999999996	31.209448	26.898321000000003	33.939445	34.229073	26.666534000000002
ENSSSCG00000005095	-	1:190206099-190441946	+	0.45306899999999994	0.567724	0.493151	0.5302100000000001	0.545013	0.43218500000000004
ENSSSCG00000005096	HIF1A	1:190625293-190678472	+	42.616009000000005	47.302246000000004	35.834590999999996	49.767853	45.238029	37.250099
ENSSSCG00000036854	-	1:190656086-190656952	-	1.087974	0.9104780000000001	0.571453	0.9344020000000001	0.9020739999999999	0.7709739999999999
ENSSSCG00000005097	SNAPC1	1:190677904-190714756	+	0.8288639999999999	0.7602979999999999	0.6938409999999999	0.8407690000000001	0.764799	0.622721
ENSSSCG00000018427	RF00100	1:190679106-190679418	+	0.40511199999999997	1.563548	0.349485	1.254032	0.9285909999999999	1.600317
ENSSSCG00000005098	SYT16	1:190874964-191026649	+	0.42081899999999994	0.377944	0.173697	0.515943	0.546293	0.415071
ENSSSCG00000037043	.	1:191053968-191054123	+	0.0	0.0	0.0	0.0	0.0	0.0
ENSSSCG00000005101	.	1:191102213-191102539	+	0.0	0.0	0.0	0.0	0.0	0.0
ENSSSCG00000034661	.	1:191114582-191115402	+	0.0	0.0	0.0	0.0	0.0	0.0
ENSSSCG00000024867	ISG20	1:191183504-191195477	-	0.0	0.061978	0.0	0.104824	0.0	0.0
ENSSSCG00000005102	AEN	1:191197508-191211879	-	24.122416	23.322526999999997	26.889933000000003	24.481358	26.304962	26.916221999999998
ENSSSCG00000019811	ssc-mir-7-1	1:191218565-191218648	-	0.0	0.0	0.0	0.0	0.0	0.0
ENSSSCG00000005103	-	1:191263436-191284968	+	7.4291	1.978193	8.849419000000001	5.682729	8.697216000000001	8.851362
ENSSSCG00000037343	MRPS11	1:191306305-191321638	-	2.788449	2.607462	3.366629	3.198452	3.122223	3.649459
ENSSSCG00000005105	MRPL46	1:191321999-191331319	+	14.299948	11.605967	15.688269	13.753255	14.513938000000001	15.941704000000001
ENSSSCG00000005106	NTRK3	1:191535889-191926804	+	0.079674	0.057032000000000006	0.10346199999999998	0.0	0.05134400000000001	0.09552000000000001
ENSSSCG00000005109	ESR2	1:193824791-193904638	+	0.0	0.0	0.0	0.0	0.0	0.0
ENSSSCG00000005110	SYNE2	1:193912483-194207376	-	1.088036	1.139167	1.324985	1.176906	1.260333	1.514448
ENSSSCG00000028558	SGPP1	1:194351999-194380906	+	19.499451	5.958105000000001	20.564332999999998	20.99217	20.884403	22.345266
ENSSSCG00000018411	RF00001	1:194401928-194402048	-	0.0	0.013021000000000001	0.0	0.0	0.0	0.0
ENSSSCG00000005112	WDR89	1:194439820-194475924	+	6.343739	8.327138	9.17194	7.815013	8.160158000000001	7.884672999999999
ENSSSCG00000026382	PPP2R5E	1:194504962-194657743	+	15.14095	4.325714	4.278193	16.005905	5.482793	14.1663
ENSSSCG00000025904	RF00099	1:194681426-194681550	-	0.0	0.0	0.0	0.0	0.0	0.0
ENSSSCG00000005116	GPHB5	1:194737076-194742042	+	0.0	0.0	0.0	0.0	0.0	0.0
ENSSSCG00000022804	RHOJ	1:194759393-194844855	-	10.729968	10.343766	9.467052	10.848952	9.898561	10.010451
ENSSSCG00000034726	KCNH5	1:194965684-195259058	+	0.0	0.0	0.0	0.014562	0.0	0.0
ENSSSCG00000005121	.	1:195879980-195885540	+	0.0	0.0	0.0	0.0	0.0	0.0
ENSSSCG00000005122	TEK	1:195937431-196052751	-	0.0	0.0	0.0	0.0	0.010556	0.0
ENSSSCG00000032634	ssc-mir-9832	1:196082270-196082366	+	0.0	0.0	0.391835	0.05156	0.0	0.074668
ENSSSCG00000005124	IFT74	1:196086063-196173930	-	1.608449	1.473948	1.4707059999999998	1.400472	1.547511	2.079207
ENSSSCG00000005125	LRRC19	1:196129898-196142642	+	0.0	0.022843000000000002	0.025775	0.025064	0.0	0.010202
ENSSSCG00000005126	PLAA	1:196176075-196219612	+	3.856867	3.21767	7.823892	4.848891	6.2660599999999995	7.744599000000001
ENSSSCG00000005127	CAAP1	1:196229391-196276252	+	2.69774	3.177527	3.106223	2.861924	3.06705	3.251884
ENSSSCG00000037763	RF00026	1:196597999-196598105	-	0.0	0.0	0.0	0.0	0.0	0.0
ENSSSCG00000005128	TUSC1	1:197309229-197309864	+	5.822259	3.133355	4.525074	5.261129	7.644763	4.850433
ENSSSCG00000005129	IZUMO3	1:198357091-198360043	+	0.0	0.103123	0.059092	0.041699	0.032521	0.0
ENSSSCG00000038736	RF00026	1:198628433-198628539	+	0.0	0.0	0.0	0.0	0.0	0.0
ENSSSCG00000033275	RF00026	1:198709623-198709729	+	0.0	0.0	0.0	0.0	0.0	0.0
ENSSSCG00000005130	ELAVL2	1:198963512-199135811	+	0.015754	0.0	0.016729	0.0	0.017266999999999998	0.0
ENSSSCG00000035287	-	1:199032741-199032920	+	0.0	0.0	0.0	0.0	0.0	0.0
ENSSSCG00000033683	-	1:200261954-200265887	+	0.038202999999999994	0.060712	0.0222	0.025481	0.044271	0.061435000000000003
ENSSSCG00000005131	DMRTA1	1:200409659-200414361	-	0.026701999999999997	0.0	0.0	0.0	0.029267	0.0
ENSSSCG00000038568	RF01909	1:200667544-200667694	-	0.0	0.0	0.0	0.0	0.0	0.0
ENSSSCG00000033247	RF02045	1:200729881-200730013	-	0.0	0.0	0.0	0.0	0.0	0.0
ENSSSCG00000034120	CDKN2B	1:200761004-200770633	+	3.846627	3.63366	3.930074	3.667412	3.5863440000000004	3.881557
ENSSSCG00000037279	RF02044	1:200774100-200774145	-	0.640501	0.539438	1.576949	0.350335	1.549613	1.214045
ENSSSCG00000005134	P14ARF	1:200774496-200798854	+	2.9749529999999997	7.92789	11.26475	11.59945	10.237706	13.425816000000001
ENSSSCG00000005135	-	1:200882956-200934112	-	18.225965	21.371456	20.240513	20.379938	16.609068	22.561526999999998
ENSSSCG00000033960	.	1:200964250-200965572	+	0.0	0.0	0.0	0.0	0.0	0.0
ENSSSCG00000018175	ssc-mir-31	1:201198732-201198809	+	0.0	0.0	0.0	0.0	0.0	0.0
ENSSSCG00000005136	IFNE	1:201223599-201224180	+	0.0	0.0	0.0	0.0	0.0	0.0
ENSSSCG00000033118	.	1:201231679-201244924	+	0.0	0.0	0.0	0.0	0.0	0.0
ENSSSCG00000039759	IFN-DELTA-8	1:201277798-201278301	-	0.383227	0.0	0.0	0.0	0.0	0.0
ENSSSCG00000039164	IFN-ALPHA-1	1:201290138-201290683	-	0.0	0.022507	0.015705	0.428708	0.131872	0.095749
ENSSSCG00000040054	IFN-OMEGA-7	1:201316989-201317561	-	0.8969739999999999	0.466739	0.85139	0.656565	0.394986	0.690887
ENSSSCG00000037797	IFN-ALPHA-17	1:201321905-201322450	-	0.014790000000000001	0.227669	0.0	0.016002000000000002	0.0	0.216932
ENSSSCG00000031850	IFN-OMEGA-4	1:201334366-201334938	-	0.323748	0.418049	0.030335	0.252152	0.228908	0.018295
ENSSSCG00000036510	IFN-DELTA-6	1:201342788-201343342	-	0.0	0.0	0.0	0.0	0.0	0.0
ENSSSCG00000034800	IFN-ALPHA-10	1:201353877-201354422	-	0.0	0.071898	0.0	0.033926	0.043956999999999996	0.0
ENSSSCG00000040502	IFN-OMEGA-3	1:201369656-201370228	-	1.4858149999999999	0.954787	0.584446	1.255587	1.486747	1.491211
ENSSSCG00000037750	IFN-DELTA-3	1:201382698-201383213	-	0.15945399999999998	0.0	1.022691	0.376931	0.0	0.079786
ENSSSCG00000037624	IFN-ALPHA-8	1:201391451-201392020	-	0.0	0.13405599999999998	0.0	0.053296	0.30400900000000003	0.014283
ENSSSCG00000037813	-	1:201393055-201430750	+	0.17661500000000002	0.0	0.078987	0.022334	0.0	0.0
ENSSSCG00000036535	IFN-ALPHA-9	1:201407647-201408216	-	0.0	0.0	0.0	0.043871	0.0	0.0
ENSSSCG00000032099	IFN-DELTA-5	1:201412274-201412828	-	0.0	0.0	0.0	0.0	0.0	0.095472
ENSSSCG00000031761	-	1:201482091-201514804	+	0.121472	0.150764	0.112166	0.246383	0.20692399999999997	0.22089099999999998
ENSSSCG00000005149	-	1:201495440-201495931	-	0.639652	0.409486	0.47670200000000007	0.641921	0.679045	0.264982
ENSSSCG00000031075	-	1:201496804-201501095	-	0.441012	0.6299939999999999	0.584494	0.43066499999999996	0.7528560000000001	0.5155420000000001
ENSSSCG00000037818	IFNA1	1:201515835-201516477	-	0.22673000000000001	0.507301	0.393228	0.15066500000000002	0.415814	0.759736
ENSSSCG00000031022	IFN-DELTA-7	1:201539997-201540458	-	0.0	0.38364499999999996	0.0	0.023255	0.0	0.0
ENSSSCG00000005150	KLHL9	1:201589416-201591302	-	32.743629	34.052601	34.040382	36.678028000000005	31.526819	33.27647
ENSSSCG00000032868	IFN-ALPHA-4	1:201616020-201616589	+	0.0	0.0	0.0	0.0	0.0	0.0
ENSSSCG00000033910	IFN-OMEGA-2	1:201623473-201624003	+	0.030414999999999998	0.11126400000000002	0.0	0.0	0.0	0.0
ENSSSCG00000032089	RF00026	1:201642019-201642122	-	0.0	0.0	0.064624	0.0	0.0	0.0
ENSSSCG00000005152	IFN-DELTA-1	1:201654500-201655595	+	0.0	0.0	0.06343700000000001	0.100899	0.049272	0.21686100000000003
ENSSSCG00000034940	IFN-DELTA-9	1:201673749-201674303	+	0.0	0.09084	0.0	0.0	0.129734	0.0
ENSSSCG00000039065	IFN-ALPHA-16	1:201678376-201678945	+	0.25193899999999997	0.007947	0.0	0.007204	0.042949	0.178563
ENSSSCG00000031149	IFN-ALPHA-15	1:201693700-201695685	+	0.55715	0.334477	0.387777	0.566166	0.542011	0.289342
ENSSSCG00000035294	-	1:201696114-201728606	-	0.499413	0.639363	0.38462199999999996	0.584959	0.700521	0.38963200000000003
ENSSSCG00000033330	IFN-DELTA-10	1:201702826-201703341	+	0.19963499999999998	0.0	0.47159700000000004	0.18703	0.060002	0.829262
ENSSSCG00000032368	IFN-OMEGA-6	1:201709501-201716248	+	1.379343	1.248182	1.273405	1.371142	1.347409	1.5694299999999999
ENSSSCG00000040246	IFN-DELTA-11	1:201732103-201732657	+	0.0	0.0	0.0	0.0	0.0	0.0
ENSSSCG00000034088	IFN-ALPHA-14	1:201749645-201750324	+	0.0	0.0	0.047374	0.0	0.026470999999999998	0.0
ENSSSCG00000038862	IFN-DELTA-4	1:201757617-201758132	+	0.0	0.0	0.0	0.0	0.0	0.0
ENSSSCG00000033254	IFN-ALPHA-13	1:201770996-201771565	+	0.0	0.0	0.0	0.0	0.0	0.0
ENSSSCG00000038075	IFN-OMEGA-5	1:201781339-201781911	+	0.0	0.0	0.12133800000000002	0.0	0.0	0.0
ENSSSCG00000024140	.	1:201827863-201852294	-	0.0	0.0	0.0	0.0	0.0	0.0
ENSSSCG00000021504	IFN-ALPHAOMEGA	1:201831741-201832298	+	0.0	0.0	0.0	0.0	0.0	0.0
ENSSSCG00000019900	RF00026	1:201847567-201847670	+	0.0	0.0	0.0	0.0	0.0	0.0
ENSSSCG00000005163	IFNB1	1:201850935-201851495	+	0.0	0.0	0.0	0.0	0.0	0.0
ENSSSCG00000028406	FOCAD	1:201880712-202259322	-	1.861271	2.334691	2.016323	2.320959	2.309346	1.961777
ENSSSCG00000005164	HACD4	1:201886332-201910664	+	0.132071	0.116132	11.896612	12.996638	12.022461999999999	0.141913
ENSSSCG00000019463	RF00415	1:202159357-202159485	-	0.0	0.15266500000000002	0.0	0.0	0.0	0.0
ENSSSCG00000019549	ssc-mir-491	1:202227248-202227331	-	0.0	0.0	0.0	0.0	0.0	0.0
ENSSSCG00000005166	MLLT3	1:202317157-202602969	+	0.098051	0.36641999999999997	0.14316600000000002	0.22207800000000003	0.049013	0.298129
ENSSSCG00000005167	SLC24A2	1:203059558-203333767	+	0.009115	0.0	0.0	0.0	0.0	0.0
ENSSSCG00000034213	ACER2	1:203387488-203415184	-	0.257556	0.353827	0.507488	0.24447600000000003	0.394812	0.332542
ENSSSCG00000005169	RPS6	1:203444372-203447641	+	69.587288	73.25441	70.911011	78.128563	92.074425	82.779274
ENSSSCG00000005170	DENND4C	1:203449835-203601371	-	6.964904	7.264966	6.128739	7.839078	6.1637059999999995	6.939991
ENSSSCG00000032205	.	1:203631124-203631270	-	0.0	0.0	0.0	0.0	0.0	0.0
ENSSSCG00000035863	PLIN2	1:203683875-203713121	+	19.931873	24.659395	26.085291	26.563726000000003	25.980562	33.056778
ENSSSCG00000005173	HAUS6	1:203720256-203771228	+	6.887607000000001	7.767128	9.311635	7.826478	8.469102000000001	9.418828999999999
ENSSSCG00000020562	RF00286	1:203758786-203758916	+	0.571434	0.944099	0.849182	0.395921	0.831781	0.536883
ENSSSCG00000005174	RRAGA	1:203773192-203774133	-	155.521301	159.11319	176.189072	167.64695700000001	174.583725	183.030975
ENSSSCG00000040408	SAXO1	1:203888018-203923514	+	0.0	0.0	0.0	0.0	0.0	0.0
ENSSSCG00000040366	ADAMTSL1	1:203935290-204383707	-	3.494915	3.1156509999999997	3.4457190000000004	2.751364	2.939948	2.1097479999999997
ENSSSCG00000005177	SH3GL2	1:205081231-205285343	-	0.244146	0.294272	0.179034	0.372188	0.403334	0.1276
ENSSSCG00000005178	CNTLN	1:205371726-205697903	-	1.638973	1.476445	1.909184	1.7628380000000001	2.0974310000000003	1.529582
ENSSSCG00000005180	BNC2	1:205925108-206374319	+	14.780318	7.716683	12.605212	6.471407	13.490554000000001	11.126600999999999
ENSSSCG00000005182	CCDC171	1:206792212-207143164	-	0.02667	0.04013	0.048107	0.011043	0.056047	0.042216000000000004
ENSSSCG00000005183	PSIP1	1:207173514-207216438	+	6.603304	8.206478	10.709732	10.774198	5.396548999999999	7.330112
ENSSSCG00000005184	-	1:207213935-207252416	-	7.670281	8.868324000000001	9.393925	8.990664	8.734222	9.88527
ENSSSCG00000005186	TTC39B	1:207347010-207491437	+	1.525941	1.8608369999999999	1.564791	1.748146	1.560311	1.452434
ENSSSCG00000039025	FREM1	1:207619475-207802452	+	0.03437	0.033851	0.054474	0.048669	0.048914	0.018642
ENSSSCG00000039169	CER1	1:207818173-207821798	+	0.0	0.0	0.0	0.0	0.0	0.0
ENSSSCG00000035730	ZDHHC21	1:207836573-207912546	+	3.371603	4.120919000000001	4.081086	4.313201	3.7260980000000004	4.3751489999999995
ENSSSCG00000040228	-	1:208140159-208180014	-	0.564459	0.827832	0.8777590000000001	1.147176	0.692079	1.128104
ENSSSCG00000005190	NFIB	1:208182487-208421964	+	3.387716	2.129892	2.703537	3.764392	3.982571	3.973646
ENSSSCG00000005191	MPDZ	1:209181443-209349299	+	3.4013769999999997	7.312635	6.840782000000001	7.0367809999999995	3.168689	6.620582000000001
ENSSSCG00000034928	RF00004	1:209476072-209476247	+	0.0	0.0	0.0	0.0	0.0	0.0
ENSSSCG00000036360	LURAP1L	1:209619962-209700740	-	2.959028	4.458726	2.76593	4.558898999999999	3.2722029999999998	2.3641229999999998
ENSSSCG00000005193	TYRP1	1:209725497-209745763	-	0.070345	0.20624800000000001	0.018675	0.24623299999999998	0.15465399999999999	0.09978
ENSSSCG00000037435	RF00001	1:211868963-211869082	-	0.0	0.19201400000000002	0.0	0.0	0.0	0.0
ENSSSCG00000018422	RF00100	1:212407218-212407528	-	0.0	0.0	0.0	0.0	0.0	0.0
ENSSSCG00000020071	RF00026	1:213291333-213291439	+	0.0	0.0	0.0	0.0	0.0	0.0
ENSSSCG00000031185	RF00026	1:213446775-213446881	-	0.0	0.0	0.0	0.0	0.0	0.0
ENSSSCG00000005194	PTPRD	1:213483756-214011524	+	0.0069299999999999995	0.003322	0.0	0.0	0.011179000000000001	0.0
ENSSSCG00000034133	.	1:214011924-214012183	+	0.0	0.0	0.0	0.0	0.0	0.0
ENSSSCG00000027398	RF00100	1:214257033-214257351	+	0.0	0.0	0.0	0.0	0.0	0.0
ENSSSCG00000035782	RF00026	1:214374279-214374385	+	0.0	0.0	0.0	0.0	0.0	0.0
ENSSSCG00000005196	DMAC1	1:214448041-214453992	+	6.784338000000001	5.822889	7.206696000000001	7.620753	6.168983	7.298746
ENSSSCG00000019955	RF00100	1:215003513-215003832	-	0.0	0.0	0.0	0.0	0.0	0.0
ENSSSCG00000005198	KDM4C	1:215071419-215507712	-	1.974004	2.318711	2.058626	1.7743369999999998	2.161539	1.824179
ENSSSCG00000038377	RF00026	1:215232905-215233009	+	0.0	0.0	0.0	0.0	0.0	0.0
ENSSSCG00000005199	GLDC	1:215608416-215716694	+	0.284114	0.35552	0.42233000000000004	0.284796	0.534443	0.46747299999999997
ENSSSCG00000040762	-	1:215656521-215661610	-	0.0	0.0	0.0	0.0	0.0	0.0
ENSSSCG00000005201	UHRF2	1:215730219-215807674	-	11.656191	5.21938	8.061438	7.407119000000001	7.302258	8.177481
ENSSSCG00000021136	.	1:215841577-215842281	-	0.0	0.0	0.0	0.0	0.0	0.0
ENSSSCG00000005203	IL33	1:215899420-215941873	-	0.25235599999999997	0.36271	145.070801	131.586365	140.472488	0.319915
ENSSSCG00000005204	RANBP6	1:216107594-216112386	+	15.475379	16.628445000000003	16.221231	16.216054999999997	16.961859	17.586998
ENSSSCG00000005205	KIAA2026	1:216115981-216226152	+	6.234879	6.5611809999999995	6.278953	6.503499	6.454802	6.300943
ENSSSCG00000005206	MLANA	1:216232563-216245389	-	0.8915139999999999	1.207791	0.778421	0.915111	0.76795	0.989926
ENSSSCG00000005207	ERMP1	1:216312627-216396267	+	5.144033	4.849042	4.752962999999999	4.7066349999999995	5.437677	6.458169
ENSSSCG00000005208	RIC1	1:216382189-216494748	-	3.127924	3.578275	3.297861	3.6008910000000003	2.92457	4.046932
ENSSSCG00000005209	.	1:216526334-216527318	-	0.0	0.0	0.0	0.0	0.0	0.0
ENSSSCG00000018137	RF00026	1:216542492-216542596	-	0.0	0.0	0.0	0.0	0.0	0.0
ENSSSCG00000032561	PDCD1LG2	1:216548132-216621471	-	0.182517	0.227667	0.149296	0.168452	0.140989	0.13984100000000002
ENSSSCG00000019937	RF00413	1:216549074-216549203	-	0.055401	0.045447	0.0	0.038947	0.125173	0.0
ENSSSCG00000005211	CD274	1:216660035-216682540	-	0.466383	0.57323	0.346213	0.760216	0.5507529999999999	0.568662
ENSSSCG00000005212	PLGRKT	1:216692047-216739728	+	4.498375	7.037122999999999	0.12501800000000002	0.075409	0.069127	6.66115
ENSSSCG00000040584	-	1:216746808-216782027	-	0.0	0.015335	0.0	0.137768	0.0	0.0
ENSSSCG00000005216	-	1:216762882-216770145	+	0.22848800000000002	0.117047	0.2362	0.15771400000000002	0.395899	0.290721
ENSSSCG00000005214	INSL6	1:216792764-216819838	+	0.09287000000000001	0.0	0.09862	0.5946670000000001	0.408523	0.6446189999999999
ENSSSCG00000005215	JAK2	1:216848648-217002166	-	2.242937	2.4032720000000003	2.5990189999999997	2.134402	2.366678	2.694921
ENSSSCG00000031327	-	1:216929832-216931321	-	0.0	0.043276	0.235404	0.16266	0.24584699999999998	0.035767
ENSSSCG00000027893	RF00026	1:217077145-217077251	+	0.0	0.0	0.0	0.0	0.0	0.0
ENSSSCG00000031368	.	1:217115967-217116500	-	0.0	0.0	0.0	0.0	0.0	0.0
ENSSSCG00000005217	RCL1	1:217142880-217205324	-	8.922464	8.467367	10.740642999999999	10.408578	9.767772	11.885889
ENSSSCG00000019459	ssc-mir-101-1	1:217152783-217152873	-	0.0	0.393876	0.0	0.0	0.0	0.0
ENSSSCG00000038272	-	1:217154600-217154673	+	0.0	0.393876	0.0	0.0	0.0	0.0
ENSSSCG00000023595	-	1:217237374-217261366	+	12.678787	14.200744	14.374651	15.174567999999999	13.050274	13.897456
ENSSSCG00000005219	CDC37L1	1:217241538-217288006	-	5.995546	5.6701120000000005	5.475275	7.134005999999999	5.020198000000001	6.259695
ENSSSCG00000005221	SPATA6L	1:217300959-217352499	+	0.8066760000000001	0.41994899999999996	0.424092	0.634108	0.472682	0.43135100000000004
ENSSSCG00000005220	PLPP6	1:217304115-217305017	-	15.618870999999999	11.090891000000001	15.835892999999999	16.997276	14.215454000000001	14.308575
ENSSSCG00000005222	SLC1A1	1:217319696-217441927	-	0.090702	0.038482999999999996	0.0	0.06411	0.066057	0.013115
ENSSSCG00000005224	GLIS3	1:217629320-218114862	+	4.790273	4.134855	3.862733	4.531604	4.509501	3.334313
ENSSSCG00000005225	RFX3	1:218339772-218640605	+	0.186841	0.131443	0.045026	0.069201	0.061964	0.06968400000000001
ENSSSCG00000021003	RF00017	1:218682874-218683164	-	0.0	0.0	0.0	0.0	0.0	0.0
ENSSSCG00000005227	PUM3	1:218994151-219038510	+	2.872884	3.275357	3.670285	1.3489	2.305405	2.9761330000000004
ENSSSCG00000005228	KCNV2	1:219099625-219112905	-	0.026137	0.047171	0.0	0.0	0.0	0.0
ENSSSCG00000005229	VLDLR	1:219175738-219210338	-	8.392332000000001	8.022917999999999	6.994574000000001	7.441333	1.865341	6.024319
ENSSSCG00000040670	-	1:219191782-219209836	+	0.0	0.163178	0.0	0.0	0.0	0.0
ENSSSCG00000005232	SMARCA2	1:219624776-219815480	-	10.610045	10.589431	11.494144	13.665517999999999	10.024381	11.169649
ENSSSCG00000032324	.	1:220470959-220471326	-	0.0	0.0	0.0	0.0	0.0	0.0
ENSSSCG00000033488	RF00026	1:220492017-220492103	-	0.0	0.0	0.0	0.0	0.0	0.0
ENSSSCG00000005233	DMRT2	1:220750258-220757312	-	2.130025	2.566419	2.045341	1.905647	1.554937	1.772384
ENSSSCG00000040481	DMRT3	1:220820557-220833835	-	0.0	0.0	0.0	0.0	0.0	0.0
ENSSSCG00000005236	DMRT1	1:220841485-220953442	-	0.02657	0.045189	0.0	0.021169999999999998	0.0	0.0
ENSSSCG00000005235	KANK1	1:221013400-221218875	-	12.453291	12.416346	12.381480999999999	10.890852	11.162068	0.48672299999999996
ENSSSCG00000032335	ssc-mir-9823	1:221066330-221066401	-	0.0	0.0	0.0	0.126063	0.0	0.0
ENSSSCG00000005240	DOCK8	1:221256607-221492199	-	0.021696	0.034811	0.007354	0.027627999999999996	0.023966	0.037767
ENSSSCG00000005241	-	1:221520943-221585155	+	0.6796760000000001	0.713069	0.626962	0.578929	0.781714	0.792293
ENSSSCG00000040620	.	1:221626463-221633076	+	0.0	0.0	0.0	0.0	0.0	0.0
ENSSSCG00000005243	PGM5	1:221634524-221836456	+	0.024261	0.074698	0.0	0.0	0.0	0.0
ENSSSCG00000037125	TMEM252	1:221840630-221848591	-	0.0	0.014519999999999998	0.0	0.027313999999999998	0.0	0.0
ENSSSCG00000027161	PIP5K1B	1:222038286-222379213	+	0.054233	0.0	0.021905	0.017508000000000003	0.0	0.0
ENSSSCG00000019243	RF00425	1:222333619-222333748	+	0.0	0.0	0.0	0.0	0.0	0.0
ENSSSCG00000032999	FXN	1:222412278-222455733	+	0.033411	0.091714	0.08456	0.031307	0.033746	2.347029
ENSSSCG00000005247	-	1:222474520-222616964	+	6.057155000000001	5.566891	6.390678	4.704326999999999	7.686669	9.317995
ENSSSCG00000005249	FAM189A2	1:222658739-222725645	+	0.150676	0.064265	0.037646	0.050238	0.095496	0.134761
ENSSSCG00000005250	APBA1	1:222758442-222990017	-	0.549721	0.812796	0.73042	0.5298970000000001	0.65694	0.951348
ENSSSCG00000018924	RF00026	1:222786947-222787052	-	0.0	0.0	0.0	0.0	0.0	0.0
ENSSSCG00000005252	PTAR1	1:223032881-223089666	-	8.322797	10.296453	11.250552	9.983321	10.262944000000001	11.417010000000001
ENSSSCG00000035668	C9orf135	1:223153116-223247892	+	0.0	0.0	0.0	0.047484	0.0	0.064023
ENSSSCG00000030655	MAMDC2	1:223384827-223548420	+	1.200936	1.4735559999999999	2.769288	1.4033790000000002	2.185895	4.786617
ENSSSCG00000005255	-	1:223560268-223653368	+	1.01052	6.114249	5.467830999999999	0.8285530000000001	5.542633	1.016558
ENSSSCG00000021646	KLF9	1:223720413-223748621	-	11.803439	10.853978	8.971183	11.36945	9.357499	7.727512
ENSSSCG00000019666	ssc-mir-204	1:224065494-224065602	-	0.0	0.0	0.0	0.0	0.0	0.0
ENSSSCG00000039920	.	1:224262223-224766969	-	0.0	0.0	0.0	0.0	0.0	0.0
ENSSSCG00000024257	CEMIP2	1:224960877-225110645	-	6.302267	5.253298	8.066772	6.995769999999999	6.474149	7.875197999999999
ENSSSCG00000021802	ABHD17B	1:225148990-225193623	-	5.940772	5.701336	6.248688	5.830185	6.413838	6.4520550000000005
ENSSSCG00000031105	C9orf85	1:225193703-225258921	+	4.498284	5.346881	4.888903	4.412739	5.245826	5.0690550000000005
ENSSSCG00000034919	GDA	1:225425389-225589823	+	0.138445	0.095239	0.14040899999999998	0.16860899999999998	0.11918699999999999	0.178822
ENSSSCG00000030268	ZFAND5	1:225699734-225714365	-	25.294106	25.006241	18.134817	18.490099	12.263341	17.886233999999998
ENSSSCG00000005266	TMC1	1:225951643-226111095	+	0.0	0.049773000000000005	0.0	0.0	0.0	0.013686000000000002
ENSSSCG00000028996	ALDH1A1	1:226161373-226217339	-	45.914349	45.561501	38.396091	55.876801	50.329102	58.966721
ENSSSCG00000005267	ANXA1	1:226413516-226431961	+	11.475498	12.684068	10.259821	13.729331	12.726573	12.856978999999999
ENSSSCG00000005268	RORB	1:227574691-227772698	+	0.012953000000000001	0.105466	0.0138	0.022061	0.042207999999999996	0.053255
ENSSSCG00000005269	TRPM6	1:227811237-227998593	-	0.196599	0.143876	0.147049	0.109224	0.11302000000000001	0.160551
ENSSSCG00000031382	C9orf40	1:228039945-228044995	-	7.936346	6.285242	7.2896399999999995	7.133678	6.454085	8.575097
ENSSSCG00000005271	CARNMT1	1:228054915-228092335	-	22.340025	25.102644	26.115274	24.16263	24.072292	24.263395000000003
ENSSSCG00000032729	RF02271	1:228082375-228082530	-	0.0	0.0	0.0	0.173361	0.0	0.0
ENSSSCG00000005272	NMRK1	1:228110584-228142091	-	0.762365	0.8524309999999999	0.5163939999999999	0.538111	0.596819	0.815832
ENSSSCG00000038743	-	1:228125659-228126577	-	0.0	0.0	0.0	0.0	0.08321100000000001	0.0
ENSSSCG00000005273	OSTF1	1:228141266-228197035	+	6.592814	0.265748	5.323176	3.784782	3.416585	1.308798
ENSSSCG00000035840	-	1:228153730-228154035	-	0.0	0.269282	0.0	0.0	0.24597	0.0
ENSSSCG00000023520	PCSK5	1:228854608-229308906	+	1.918003	1.814834	1.712702	1.839109	2.161701	2.101426
ENSSSCG00000037390	-	1:228956158-228956415	-	1.085302	2.427373	2.095685	0.545652	0.866073	1.69029
ENSSSCG00000036498	-	1:228956302-228956673	+	0.5394	0.768472	0.366464	0.0	0.791538	0.0
ENSSSCG00000037277	RFK	1:229331643-229336733	-	3.4443379999999997	4.505611	3.516174	3.5953699999999995	3.697293	4.096317
ENSSSCG00000005277	GCNT1	1:229429055-229467776	+	14.741867999999998	14.37679	13.330364999999999	15.04069	12.971666	7.921328999999999
ENSSSCG00000039009	-	1:229588344-229623678	-	1.371538	3.134184	2.546459	2.275833	2.574648	1.8407650000000002
ENSSSCG00000005278	-	1:229660502-229666407	-	27.430569000000002	25.293083	21.668827	22.169795999999998	19.7827	16.994707000000002
ENSSSCG00000018743	RF00001	1:229728492-229728603	-	0.0	0.0	0.0	0.0	0.0	0.0
ENSSSCG00000035916	RF01894	1:229732522-229732932	+	0.0	0.0	0.0	0.0	0.0	0.0
ENSSSCG00000037206	-	1:229768962-229849140	-	2.127496	1.830411	1.858934	1.720437	2.123516	1.452223
ENSSSCG00000005279	FOXB2	1:229956229-229957520	+	0.0	0.0	0.07420800000000001	0.0	0.0	0.0
ENSSSCG00000038483	-	1:230069547-230109086	+	1.306876	0.810258	1.0206309999999998	1.381565	1.301968	1.106563
ENSSSCG00000005282	VPS13A	1:230125763-230329846	+	1.183552	1.277759	1.2105	1.2655129999999999	1.4227610000000002	1.4769450000000002
ENSSSCG00000005284	GNA14	1:230341949-230546162	-	2.045399	2.3092040000000003	2.063218	2.3086849999999997	2.090809	2.122061
ENSSSCG00000018266	RF00026	1:230466111-230466203	+	0.0	0.0	0.0	0.0	0.0	0.0
ENSSSCG00000033763	GNAQ	1:230605256-230907674	-	16.020523	17.619856	17.301748	16.639259	16.174875	17.884552
ENSSSCG00000033440	RF00026	1:231045148-231045251	+	0.0	0.0	0.0	0.0	0.0	0.0
ENSSSCG00000005286	CEP78	1:231081100-231113362	+	3.021023	1.8154009999999998	2.515701	1.962573	2.998634	2.769209
ENSSSCG00000005287	PSAT1	1:231146345-231171361	+	48.623199	38.315926	49.050549	35.948143	45.817093	55.38209499999999
ENSSSCG00000005288	TLE4	1:232344331-232507057	+	1.8003939999999998	1.081349	2.104633	1.012393	2.724776	2.622268
ENSSSCG00000019939	RF00272	1:232489748-232489888	+	0.130018	0.046092	0.046023	0.137941	0.258731	0.37985
ENSSSCG00000033972	.	1:233025365-233336379	+	0.0	0.0	0.0	0.0	0.0	0.0
ENSSSCG00000005291	TLE1	1:234278174-234370608	-	8.588161	9.521411	7.278078	8.071218	7.654883	9.423117999999999
ENSSSCG00000037497	-	1:234370947-234581120	+	0.0	0.013047999999999999	0.0286	0.036818000000000004	0.015619	0.0
ENSSSCG00000033805	-	1:234555987-234563638	+	0.20490500000000003	0.136267	0.09736	0.079747	0.14230399999999999	0.06592100000000001
ENSSSCG00000005296	PHF24	1:235757448-235783052	+	0.0	0.06611900000000001	0.011947	0.028743	0.0	0.005569
ENSSSCG00000036421	RF00026	1:235785513-235785619	-	0.0	0.0	0.0	0.0	0.0	0.0
ENSSSCG00000005297	DNAJB5	1:235790520-235799375	+	1.517332	1.592032	1.305916	1.476108	1.4921	1.083273
ENSSSCG00000005300	VCP	1:235796446-235870050	-	30.509871	45.271622	46.00996	27.464787	43.464279	27.937227000000004
ENSSSCG00000005298	C9orf131	1:235844968-235849058	+	0.048478	0.367606	0.085283	0.050066	0.065577	0.024738999999999997
ENSSSCG00000005303	PIGO	1:235871071-235887996	-	10.072306	9.100060000000001	7.638707000000001	7.67645	8.219987	9.125817
ENSSSCG00000034874	FANCG	1:235871076-235887939	-	0.0	0.0	0.0	0.0	0.0	0.0
ENSSSCG00000039782	STOML2	1:235886982-235894645	-	1.138937	1.2893620000000001	1.350751	1.416579	1.570106	1.744737
ENSSSCG00000005301	FAM214B	1:235895615-235907128	-	11.33232	6.032577	6.875014	11.154266	10.774716999999999	12.191416
ENSSSCG00000005305	UNC13B	1:235918468-236158244	+	0.17188399999999998	0.181256	0.136712	0.114676	0.101023	0.18214
ENSSSCG00000018857	RF00100	1:236174714-236175030	-	0.0	0.0	0.0	0.0	0.0	0.0
ENSSSCG00000005308	RUSC2	1:236265931-236324128	+	24.887736999999998	11.869422	22.687317	8.749207	18.654549	14.891154
ENSSSCG00000005309	FAM166B	1:236322897-236324981	-	0.526297	0.585697	0.27270300000000003	0.393167	0.449934	0.42334799999999995
ENSSSCG00000005310	TESK1	1:236341179-236345967	+	19.269436	20.143452	17.567083	19.011478	17.407866000000002	19.188271
ENSSSCG00000005311	-	1:236345903-236355713	-	0.124605	0.038307	0.0	0.097436	0.143921	0.031573000000000004
ENSSSCG00000005312	SIT1	1:236369953-236373335	-	0.0	0.133948	0.022508	0.049772000000000004	0.0	0.0
ENSSSCG00000018700	RF00030	1:236380019-236380276	-	0.0	1.590769	0.0	0.430778	0.0	0.0
ENSSSCG00000005313	CCDC107	1:236380141-236383666	+	1.053469	1.380355	1.154943	1.005479	1.6634959999999999	1.50378
ENSSSCG00000005314	ARHGEF39	1:236383925-236387667	-	2.568362	2.7240860000000002	3.5289449999999998	3.282925	3.470767	2.004166
ENSSSCG00000005315	CA9	1:236394326-236400822	+	1.199934	1.472856	1.205054	0.8202729999999999	1.093043	0.7487159999999999
ENSSSCG00000005316	TPM2	1:236402247-236410905	-	73.59545899999999	101.922882	73.898888	81.107658	19.278513	46.094669
ENSSSCG00000005317	TLN1	1:236414815-236450945	-	23.617863	25.175888	15.297239000000001	22.950039	34.4809	17.086802
ENSSSCG00000032663	-	1:236415061-236416466	-	0.0	0.0	0.0	0.0	0.0	0.0
ENSSSCG00000005318	CREB3	1:236450573-236456497	+	13.406058999999999	8.612325	8.59837	9.918299000000001	11.996623	8.252053
ENSSSCG00000005319	GBA2	1:236455240-236468213	-	16.415657	15.641010000000001	15.471982999999998	15.082379000000001	14.842210999999999	13.787018
ENSSSCG00000005320	RGP1	1:236468295-236474635	+	3.886229	3.680474	3.874492	0.5249520000000001	3.862937	3.877857
ENSSSCG00000038905	MSMP	1:236472548-236473819	-	0.0	0.0	0.0	0.0	0.0	0.0
ENSSSCG00000005322	NPR2	1:236509810-236531594	+	5.994472	5.735804	5.48184	5.292467	5.31672	4.931087000000001
ENSSSCG00000025842	SPAG8	1:236527412-236534451	-	1.363846	1.320259	2.8191029999999997	2.735918	2.761319	0.8538870000000001
ENSSSCG00000005324	FAM221B	1:236539348-236551267	-	1.043059	0.8009069999999999	0.847665	1.1925860000000001	1.009556	0.990409
ENSSSCG00000005325	TMEM8B	1:236550823-236583633	+	2.790458	2.4808209999999997	1.8622509999999999	1.96269	1.4195879999999998	2.352648
ENSSSCG00000032981	.	1:236596322-236597257	-	0.0	0.0	0.0	0.0	0.0	0.0
ENSSSCG00000035720	HRCT1	1:236670604-236670960	+	8.988683	6.230847	3.2134240000000003	6.131163	4.248197	2.99222
ENSSSCG00000035872	SPAAR	1:236675858-236676277	+	0.0	0.331613	0.6995680000000001	0.0	0.0	0.6683100000000001
ENSSSCG00000039114	OR2S2	1:236709676-236710632	-	0.0	0.048154	0.0	0.0	0.0	0.0
ENSSSCG00000032347	.	1:236734527-236734757	-	0.0	0.0	0.0	0.0	0.0	0.0
ENSSSCG00000024183	RF00026	1:236749793-236749893	+	0.0	0.0	0.0	0.0	0.0	0.0
ENSSSCG00000037273	.	1:236762533-236763485	-	0.0	0.0	0.0	0.0	0.0	0.0
ENSSSCG00000038365	.	1:236783411-236784363	+	0.0	0.0	0.0	0.0	0.0	0.0
ENSSSCG00000039737	RF00265	1:236793099-236793229	+	0.0	0.0	0.0	0.0	0.0	0.0
ENSSSCG00000005338	RECK	1:236821390-236898276	+	5.45889	5.8442940000000005	5.824152	4.512897	5.284433	1.6883
ENSSSCG00000036384	RF02275	1:236850627-236850703	+	0.0	0.0	0.0	0.091414	0.0	0.0
ENSSSCG00000031236	GLIPR2	1:236919967-236947125	+	24.531713	23.805523	25.901039	25.004921	24.221853	24.248144
ENSSSCG00000005340	CCIN	1:236948636-236950402	+	0.14772000000000002	0.16718	0.11279600000000001	0.118458	0.073483	0.19114
ENSSSCG00000037131	CLTA	1:236971230-236994860	+	21.105362	23.841331	53.978798	49.898140000000005	22.423334	53.57482099999999
ENSSSCG00000037468	GNE	1:236998757-237065767	-	3.5517730000000003	3.345587	3.347507	3.8863839999999996	3.075164	3.105686
ENSSSCG00000040633	RF00001	1:237002400-237002483	-	0.1403	0.0	0.0	0.0	0.24000700000000003	0.0
ENSSSCG00000005343	RNF38	1:237111008-237240348	-	17.942411	2.239321	20.195929	19.390469	18.210119	20.754238
ENSSSCG00000005344	MELK	1:237316398-237440387	+	0.23994400000000002	0.300307	0.286377	1.15321	0.28676	0.34119099999999997
ENSSSCG00000036086	PAX5	1:237575059-237785158	-	0.036903	0.05720700000000001	0.03135	0.049645999999999996	0.02435	0.05148
ENSSSCG00000019860	RF00026	1:237706122-237706223	-	0.0	0.0	0.0	0.0	0.0	0.0
ENSSSCG00000005346	ZCCHC7	1:237820363-238069534	+	3.848625	6.161636	5.226959	5.994612999999999	6.19664	5.915118
ENSSSCG00000035910	-	1:237927796-237928471	-	0.0	0.137355	0.0	0.0	0.0	0.0
ENSSSCG00000005349	GRHPR	1:238139729-238151681	+	6.839236	5.511882	3.844736	7.439649	7.229162	7.574657000000001
ENSSSCG00000036340	ZBTB5	1:238153168-238177461	-	3.247016	3.291343	3.4817339999999994	3.4750099999999997	3.583363	2.705124
ENSSSCG00000020185	RF00026	1:238167207-238167317	+	0.0	0.22709899999999997	0.10230700000000001	0.0	0.0	0.0
ENSSSCG00000005347	POLR1E	1:238197666-238220520	+	4.640815	4.618853	5.232229	4.674288	6.127885	5.444337
ENSSSCG00000005350	FBXO10	1:238232858-238308626	-	1.627909	1.309187	1.135998	1.237428	1.077258	1.1494090000000001
ENSSSCG00000033212	-	1:238326391-238333060	-	9.207011999999999	9.917083	10.44549	10.619762	10.064472	11.381426
ENSSSCG00000005352	FRMPD1	1:238348235-238515256	+	0.004193	0.019755	0.023247999999999998	0.030969	0.024076	0.031866000000000005
ENSSSCG00000005354	TRMT10B	1:238516042-238537149	+	2.5379110000000003	2.254531	0.873856	0.593195	2.48996	2.863106
ENSSSCG00000005355	EXOSC3	1:238536405-238541542	-	6.939698	5.229468	6.479049	4.81496	7.085482000000001	6.3061050000000005
ENSSSCG00000005356	DCAF10	1:238567589-238628415	+	10.104084	9.218624	8.859521	6.173275	9.667406	9.026867
ENSSSCG00000032554	-	1:238641670-238642785	-	24.624095999999998	26.885536	24.415167	24.18565	24.833237	23.659445
ENSSSCG00000005358	-	1:238680810-238826387	-	10.136891	8.540191	12.388304	9.022048	11.754284	13.219710000000001
ENSSSCG00000005361	ALDH1B1	1:239109809-239114730	+	8.097118	9.204585	9.133644	9.946892	8.778186999999999	9.343155
ENSSSCG00000005360	IGFBPL1	1:239118908-239136411	-	0.0	0.013418000000000001	0.039598	0.0	0.0	0.0
ENSSSCG00000005364	TDRD7	1:239281648-239368567	+	3.093912	2.864188	3.164182	3.111281	2.9839900000000004	3.825365
ENSSSCG00000023010	TMOD1	1:239375160-239467763	+	0.073982	0.049648000000000005	0.313354	0.342192	0.065735	0.074443
ENSSSCG00000005367	TSTD2	1:239466589-239492883	-	12.949357000000001	13.855478	12.391674	12.198302	12.339242	13.703733999999999
ENSSSCG00000005366	NCBP1	1:239492573-239543924	+	3.5319769999999995	3.3016589999999995	3.742757	3.5983989999999997	3.9493489999999998	3.5099709999999997
ENSSSCG00000005368	XPA	1:239532272-239568649	-	7.299268	7.929841000000001	8.975208	8.612114	8.513251	10.447315
ENSSSCG00000005369	FOXE1	1:239727855-239728976	+	2.2260169999999997	1.763839	3.555864	2.199207	3.535082	3.7761739999999997
ENSSSCG00000005370	TRMO	1:239768203-239786932	-	3.1145490000000002	3.152533	3.449758	3.3991849999999997	2.3837759999999997	3.7903540000000002
ENSSSCG00000005371	HEMGN	1:239789133-239842595	-	0.213725	0.22649699999999998	0.398493	0.201123	0.16066	0.324992
ENSSSCG00000005373	NANS	1:239842418-239918286	+	37.658348	43.513465999999994	47.540863	16.249281	53.139915	18.657068
ENSSSCG00000033222	TRIM14	1:239912128-239945002	-	5.740223	5.923805000000001	5.534836	5.553477	5.9230480000000005	6.119177
ENSSSCG00000005375	CORO2A	1:239945893-240000961	-	0.404501	0.658629	0.615683	0.5450149999999999	0.649228	1.129648
ENSSSCG00000005376	TBC1D2	1:240004944-240049734	-	1.836916	2.260513	2.027405	2.4667380000000003	2.551209	2.605312
ENSSSCG00000027558	GABBR2	1:240107466-240496230	-	0.16250799999999999	0.211904	0.092727	0.110659	0.11506500000000001	0.104899
ENSSSCG00000005378	ANKS6	1:240527611-240584918	-	2.7912939999999997	2.383126	1.999422	2.340487	2.5564880000000003	2.484476
ENSSSCG00000005379	GALNT12	1:240595433-240641043	+	1.3377620000000001	1.4960639999999998	1.296801	1.9094759999999997	2.1382939999999997	1.7773450000000002
ENSSSCG00000005380	COL15A1	1:240710270-240829204	+	44.204941	49.481213000000004	31.384068	43.960442	46.742336	43.339001
ENSSSCG00000005382	TGFBR1	1:240842698-240918536	+	15.756085	18.491042999999998	17.965014	17.916712	18.993055	3.7728589999999995
ENSSSCG00000005383	ALG2	1:240979603-240984817	-	22.197803	20.88965	25.102625	22.738482	23.802335999999997	23.112811999999998
ENSSSCG00000038914	SEC61B	1:240985158-240993455	+	4.894781	21.842932	23.874247	18.813049	6.825147	23.772938
ENSSSCG00000031523	.	1:241119788-241119919	+	0.0	0.0	0.0	0.0	0.0	0.0
ENSSSCG00000038054	.	1:241130162-241130280	+	0.0	0.0	0.0	0.0	0.0	0.0
ENSSSCG00000005385	NR4A3	1:241569830-241613629	+	0.283344	0.367967	0.477362	0.25950300000000004	0.45133199999999996	0.412408
ENSSSCG00000005386	STX17	1:241657506-241764960	+	5.539338	6.122546	5.705063	7.518308	5.6730339999999995	6.780987
ENSSSCG00000040634	ERP44	1:241786194-241897664	-	12.116197999999999	12.159392	12.770124000000001	13.378092	11.993157	10.788136999999999
ENSSSCG00000020659	-	1:241875085-241875456	+	0.0	0.0	0.48201400000000005	0.0	0.0	0.0
ENSSSCG00000005388	INVS	1:241897685-242059050	+	7.665850999999999	3.8863809999999996	9.72519	9.916561	9.187769	5.233175
ENSSSCG00000005389	TEX10	1:242058041-242120675	-	4.09596	4.661032	4.408571	4.707439	2.063498	4.331601
ENSSSCG00000005391	MSANTD3-TMEFF1	1:242167116-242311005	+	11.059719	0.9864440000000001	10.893149000000001	4.391635	12.10935	10.370716
ENSSSCG00000037954	CAVIN4	1:242259719-242320056	+	0.158029	0.08241699999999999	0.027711000000000003	0.088594	0.100441	0.170926
ENSSSCG00000005393	PLPPR1	1:242682263-243023018	+	0.0	0.012047	0.0	0.0	0.0	0.01746
ENSSSCG00000019160	RF00001	1:242745731-242745841	+	0.0	0.0	0.0	0.0	0.0	0.0
ENSSSCG00000035245	BAAT	1:243061699-243084287	-	0.0	0.096538	0.0	0.0	0.0	0.0
ENSSSCG00000027974	-	1:243100362-243106781	-	4.773757	4.977104	5.076023	5.047862	5.282999	5.650111
ENSSSCG00000034239	ZNF189	1:243106986-243118344	+	4.23355	4.173458	5.2667980000000005	4.554233999999999	5.4132169999999995	5.247272
ENSSSCG00000038300	ALDOB	1:243126564-243141422	-	0.0	0.0	0.0	0.0	0.0	0.0
ENSSSCG00000033105	RF00100	1:243170399-243170636	-	0.0	0.231692	0.260969	0.319102	1.086084	0.6110439999999999
ENSSSCG00000029687	TMEM246	1:243170765-243190249	-	4.59664	5.5162059999999995	4.6207720000000005	0.8660559999999999	5.099785	4.721456
ENSSSCG00000020231	RF00026	1:243187915-243188019	+	0.0	0.0	0.0	0.0	0.0	0.0
ENSSSCG00000005399	RNF20	1:243225719-243254557	+	5.7075949999999995	4.839516000000001	5.427304	5.009411	4.99346	5.245266
ENSSSCG00000005400	GRIN3A	1:243259495-243415923	-	2.250528	2.554566	2.992002	2.556787	2.623168	3.0024509999999998
ENSSSCG00000005401	.	1:244396803-244400960	+	0.0	0.0	0.0	0.0	0.0	0.0
ENSSSCG00000005403	SMC2	1:245409591-245475909	+	4.495112000000001	2.0530939999999998	8.254032	5.926725	6.0789550000000006	8.469396000000001
ENSSSCG00000039237	.	1:245605046-245607285	+	0.0	0.0	0.0	0.0	0.0	0.0
ENSSSCG00000028838	.	1:245828859-245829797	+	0.0	0.0	0.0	0.0	0.0	0.0
ENSSSCG00000026768	.	1:245856180-245857133	-	0.0	0.0	0.0	0.0	0.0	0.0
ENSSSCG00000026865	.	1:245898079-245899110	-	0.0	0.0	0.0	0.0	0.0	0.0
ENSSSCG00000031355	OR13C8	1:245919766-245920725	+	0.0	0.0	0.0	0.0	0.0	0.0
ENSSSCG00000005413	.	1:245942177-245943127	+	0.0	0.0	0.0	0.0	0.0	0.0
ENSSSCG00000030554	.	1:245944812-245945768	-	0.0	0.0	0.0	0.0	0.0	0.0
ENSSSCG00000039260	.	1:245962270-245963244	-	0.0	0.0	0.0	0.0	0.0	0.0
ENSSSCG00000005419	.	1:246062056-246062988	+	0.0	0.0	0.0	0.0	0.0	0.0
ENSSSCG00000005424	NIPSNAP3B	1:246104810-246140406	+	15.568332	5.510022	16.509363	18.078733	9.551373	17.474729999999997
ENSSSCG00000005423	ABCA1	1:246147515-246257380	-	3.123688	3.104213	2.698318	3.6578690000000003	3.170168	3.913559
ENSSSCG00000005425	SLC44A1	1:246548367-246760899	+	25.103970999999998	27.396561	28.870882	30.858915000000003	28.939745000000002	29.487099
ENSSSCG00000037776	-	1:246620326-246654439	-	0.0	0.0	0.0	0.0	0.0	0.0
ENSSSCG00000005426	FSD1L	1:246768147-246849032	+	1.5679969999999999	1.79688	1.5549620000000002	1.794757	1.207747	1.8553240000000002
ENSSSCG00000005427	FKTN	1:246853197-246916647	+	7.123854	0.7003229999999999	7.038905000000001	6.002345	6.968524	0.5237
ENSSSCG00000037867	TAL2	1:246941685-246941963	+	0.0	0.11999800000000001	0.0	0.044483	0.0	0.06968200000000001
ENSSSCG00000039896	TMEM38B	1:246973415-247029044	+	2.5280299999999998	2.7981830000000003	2.84956	2.864232	2.87664	3.1269310000000003
ENSSSCG00000020046	RF00026	1:247043622-247043725	-	0.0	0.0	0.0	0.0	0.0	0.0
ENSSSCG00000019308	RF00026	1:247840451-247840555	+	0.0	0.0	0.0	0.0	0.0	0.0
ENSSSCG00000031592	ZNF462	1:248031960-248179783	+	2.0793939999999997	2.213164	2.561328	2.0323759999999997	2.5957310000000002	2.461778
ENSSSCG00000005436	-	1:248448232-248493993	+	72.67932900000001	69.718254	73.692207	70.97983599999999	74.9394	80.459396
ENSSSCG00000005437	-	1:248604822-248609718	-	135.747574	127.118851	118.736916	132.345596	136.234421	134.543549
ENSSSCG00000020531	RF00322	1:248702718-248702820	-	0.0	0.0	0.0	0.0	0.0	0.0
ENSSSCG00000020196	RF00001	1:248956848-248956960	-	0.0	0.0	0.0	0.0	0.0	0.0
ENSSSCG00000005438	ACTL7B	1:249876927-249878180	-	0.029238	0.076639	0.0	0.0	0.0	0.0
ENSSSCG00000005439	ACTL7A	1:249883094-249884826	+	0.0	0.034092000000000004	0.040119	0.160116	0.041548	0.06599
ENSSSCG00000005440	-	1:249897592-249905442	-	6.503748000000001	8.289652	8.452275	8.677058	7.050209	8.351360000000001
ENSSSCG00000005441	ELP1	1:249905472-249980543	+	0.6418560000000001	0.4661	3.6737050000000004	0.555668	1.00632	0.9468530000000001
ENSSSCG00000039808	-	1:249940287-249945509	-	0.0	0.0	0.0	0.0	0.0	0.0
ENSSSCG00000005444	TMEM245	1:250005449-250181859	-	11.752203	12.214883	11.119555	11.537603	11.416018	8.791642
ENSSSCG00000018471	RF00211	1:250065346-250065436	-	0.0	0.0	0.0	0.0	0.0	0.0
ENSSSCG00000031575	-	1:250084812-250085017	-	0.0	0.0	0.0	0.0	0.0	0.0
ENSSSCG00000028093	ssc-mir-32	1:250115904-250115973	-	0.436489	0.194124	0.0	0.0	0.0	0.0
ENSSSCG00000038824	FRRS1L	1:250187576-250220797	-	0.0	0.015812	0.0	0.007361	0.0	0.0
ENSSSCG00000005446	EPB41L4B	1:250229171-250368889	-	0.0	0.0	0.042905	0.0	0.0	0.048169
ENSSSCG00000005449	PTPN3	1:250418139-250583281	-	3.4394089999999995	2.904454	3.4844779999999997	3.7404019999999996	3.71139	3.193542
ENSSSCG00000033120	PALM2	1:250680933-251190886	+	51.432899	55.043246999999994	55.88718000000001	56.97029499999999	23.002663000000002	62.806495999999996
ENSSSCG00000005452	C9orf152	1:251210987-251218637	-	0.065044	0.045666000000000005	0.0	0.0	0.019629	0.08115499999999999
ENSSSCG00000036297	-	1:251248605-251284933	+	0.409919	0.331208	0.331495	0.231591	0.35788400000000004	0.265061
ENSSSCG00000005453	-	1:251264178-251277550	-	145.79316699999998	158.93045	165.750778	162.604355	169.972397	173.72436499999998
ENSSSCG00000005454	TXNDC8	1:251312120-251340761	-	0.0	0.0	0.0	0.0	0.0	0.0
ENSSSCG00000005455	SVEP1	1:251370189-251571076	-	28.007187	26.677305	19.600981	21.421566000000002	15.852229000000001	9.812444000000001
ENSSSCG00000038352	RF00026	1:251374549-251374651	-	0.644139	0.38049099999999997	0.0	0.142073	0.079226	0.0
ENSSSCG00000005456	MUSK	1:251650474-251751910	+	0.0	0.03042	0.0	0.033286	0.0	0.051375
ENSSSCG00000005457	-	1:251809908-252039847	-	11.473179	10.985685	12.967231	12.279205000000001	12.374774	14.411657
ENSSSCG00000031668	.	1:252147420-252148027	+	0.0	0.0	0.0	0.0	0.0	0.0
ENSSSCG00000005458	OR2K2	1:252204106-252205077	-	0.0	0.0	0.035765	0.0	0.0	0.0
ENSSSCG00000005459	ECPAS	1:252218819-252325099	-	1.541045	1.841093	1.78798	1.892391	2.047406	2.091671
ENSSSCG00000036099	RF00100	1:252338465-252338775	+	0.0	0.0	0.0	0.0	0.0	0.183859
ENSSSCG00000037744	ZNF483	1:252342219-252355968	+	1.471738	1.273384	1.8221049999999999	1.504713	1.9259	1.462927
ENSSSCG00000040953	-	1:252351834-252352352	-	0.485741	0.534327	1.24422	0.278704	0.341262	0.5263180000000001
ENSSSCG00000021386	PTGR1	1:252372015-252452971	-	2.438236	3.614064	1.328651	1.8462150000000002	3.481043	1.7456180000000001
ENSSSCG00000035380	-	1:252402637-252403776	-	1.097032	0.813975	0.791665	0.468739	0.992647	0.788213
ENSSSCG00000005460	-	1:252426422-252444080	+	23.597604999999998	23.593662	23.198079999999997	22.512966	23.0571	25.153292
ENSSSCG00000037964	GNG10	1:252453003-252459308	+	21.314882	23.02364	24.100222	23.016043	20.617529	23.343416
ENSSSCG00000005463	C9orf84	1:252466430-252559166	-	0.0155	0.0	0.0	0.032889999999999996	0.0	0.034044
ENSSSCG00000022780	UGCG	1:252652194-252691024	+	14.598804000000001	14.981809	11.266491	16.724485	0.662994	0.606005
ENSSSCG00000005465	SUSD1	1:252754818-252956104	-	0.029820999999999997	0.039283	0.049386	0.079519	0.043632	0.042919
ENSSSCG00000036426	-	1:252980054-253057781	+	0.017171000000000002	0.050772000000000005	0.017378	0.0	0.008244	0.0
ENSSSCG00000005466	PTBP3	1:252986558-253093062	-	0.749791	37.772087	0.348777	0.730787	29.685484000000002	0.472826
ENSSSCG00000034700	-	1:253085143-253090283	+	0.0	0.0	0.0	0.0	0.0	0.0
ENSSSCG00000005467	HSDL2	1:253124403-253191760	+	0.659319	21.14402	20.220322	22.968567	21.897774	18.784071
ENSSSCG00000005469	KIAA1958	1:253202384-253351695	+	0.922939	0.758954	0.920256	0.968132	0.930268	0.810958
ENSSSCG00000032267	-	1:253234025-253234771	-	0.0	0.0	0.0	0.0	0.0	0.0
ENSSSCG00000026194	INIP	1:253375199-253393887	-	14.634034	15.880023000000001	17.24025	17.392591	17.369857999999997	17.703508
ENSSSCG00000005471	SNX30	1:253412351-253550375	+	2.709252	2.3137689999999997	2.107787	2.6950849999999997	2.878796	2.669038
ENSSSCG00000005472	SLC46A2	1:253556919-253569950	-	0.35696500000000003	0.5325770000000001	0.560711	0.46088100000000004	0.494982	0.319375
ENSSSCG00000005474	SAL1	1:253638015-253642866	-	0.168192	0.0	0.0	0.0	0.0	0.0
ENSSSCG00000005475	-	1:253723776-253742985	-	0.076101	0.0592	0.20868899999999999	0.018561	0.0	0.210017
ENSSSCG00000023714	SLC31A2	1:253794925-253805282	+	4.21034	3.5436870000000003	1.857877	2.59685	2.675235	3.076955
ENSSSCG00000005477	FKBP15	1:253804666-253868120	-	7.964206	6.630058	6.505923	8.020085	7.024288	7.147535
ENSSSCG00000034278	SLC31A1	1:253868332-253896414	+	8.81303	9.283171000000001	0.02893	8.49602	9.159851	9.396842999999999
ENSSSCG00000033177	CDC26	1:253893695-253906642	-	0.619953	0.48776099999999994	0.524566	0.567481	0.471833	0.43113999999999997
ENSSSCG00000024648	PRPF4	1:253906525-253927899	+	3.419919	3.88991	3.929579	3.191219	4.112897	3.601318
ENSSSCG00000027688	RNF183	1:253927816-253928388	-	0.825368	0.503858	0.909228	0.8896430000000001	0.362315	0.0
ENSSSCG00000020987	WDR31	1:253933760-253966748	-	0.397625	1.0090629999999998	0.710972	0.35646100000000003	1.20299	0.206127
ENSSSCG00000021173	BSPRY	1:253975973-254003162	+	0.082301	0.112697	0.060898	0.0	0.034336	0.027268
ENSSSCG00000039861	HDHD3	1:254005625-254009165	-	5.454405	5.242881	5.177874	6.817766000000001	7.565202	7.898275999999999
ENSSSCG00000032787	ALAD	1:254015521-254021843	-	2.650343	2.078703	0.485343	2.047025	1.899275	1.9263400000000002
ENSSSCG00000005478	POLE3	1:254033383-254035978	-	20.375367999999998	19.295385	20.399467	20.400019	20.574762	21.972414
ENSSSCG00000005480	-	1:254078730-254156331	+	0.045993	0.093328	0.014718	0.074642	0.015241999999999999	0.059472000000000004
ENSSSCG00000005481	-	1:254176325-254211804	+	8.738435	3.685406	7.092532	7.27188	6.641591	7.657700999999999
ENSSSCG00000005484	ZNF618	1:254601882-254672964	+	3.3709160000000002	2.68494	2.498796	2.778372	2.416056	2.298736
ENSSSCG00000005485	AMBP	1:254684181-254698261	-	0.010246	0.0	0.046584	0.0	0.0	0.0
ENSSSCG00000005486	KIF12	1:254708843-254719741	-	12.599486	11.54134	8.456005000000001	7.7109570000000005	9.196351	13.412927
ENSSSCG00000005487	COL27A1	1:254769519-254922939	+	0.7734439999999999	0.8356969999999999	1.025059	0.551545	0.6352939999999999	0.72948
ENSSSCG00000018765	MIR455	1:254824196-254824291	+	0.0	0.0	0.0	0.0	0.0	0.0
ENSSSCG00000028779	RF00015	1:254919846-254919926	-	0.277521	1.091668	0.0	0.752373	0.31408400000000003	0.929473
ENSSSCG00000005488	-	1:254939149-254943054	+	0.0	0.028391000000000003	0.036722000000000005	0.03232	0.0	0.054783000000000005
ENSSSCG00000023894	AKNA	1:254941549-255004430	-	2.214077	2.338619	2.2198830000000003	2.18023	2.256251	1.7529569999999999
ENSSSCG00000005490	WHRN	1:255009095-255095329	-	0.084378	0.051007	0.06464099999999999	0.011174	0.096854	0.022729
ENSSSCG00000031577	ATP6V1G1	1:255151863-255162335	+	55.680065	1.465818	50.899994	61.78848299999999	52.441196	56.818946999999994
ENSSSCG00000032835	TMEM268	1:255168695-255196251	+	7.180166000000001	6.952974	0.123242	0.186556	6.810852000000001	6.563467999999999
ENSSSCG00000034087	TNFSF15	1:255326132-255349566	-	1.839848	1.755632	2.042259	2.2797959999999997	2.29498	1.057224
ENSSSCG00000036457	TNFSF8	1:255436206-255459020	-	0.0	0.0	0.110998	0.0	0.0	0.08745399999999999
ENSSSCG00000005494	TNC	1:255532022-255630963	-	49.979546	50.781822	60.636841000000004	46.022327000000004	51.574963000000004	46.875735999999996
ENSSSCG00000033066	RF00026	1:256315807-256315913	+	0.0	0.0	0.0	0.0	0.0	0.0
ENSSSCG00000005498	PAPPA	1:256545163-256780763	+	13.002219	13.021716	18.560886	14.136792999999999	16.387289000000003	17.602726
ENSSSCG00000031287	-	1:256783658-256784733	+	13.795454000000001	16.107534	21.093678	17.08996	17.034725	21.018885
ENSSSCG00000005502	ASTN2	1:256823395-257741226	-	0.017772	0.020047	0.009436	0.023513	0.0	0.0
ENSSSCG00000005501	TRIM32	1:257054228-257066909	+	16.599882	15.641281	17.098137	18.131512	16.529659	16.808031
ENSSSCG00000040653	-	1:257067603-257070753	-	0.0	0.0	0.0	0.0	0.0	0.0
ENSSSCG00000005503	TLR4	1:258044435-258055522	+	0.0	0.011979	0.0	0.0	0.0	0.0
ENSSSCG00000040848	RF00026	1:258484474-258484576	-	0.0	0.0	0.0	0.0	0.0	0.0
ENSSSCG00000005504	BRINP1	1:259347124-259544945	-	0.010834	0.052035000000000005	0.0	0.0	0.0	0.0
ENSSSCG00000028117	-	1:260465847-260638348	-	0.72272	0.703515	0.511988	0.5476439999999999	0.62356	0.608396
ENSSSCG00000005506	MEGF9	1:260661661-260756866	-	11.046736	10.746839	12.262300999999999	11.223788	11.869152	14.778362
ENSSSCG00000005508	-	1:260825616-260840226	-	6.762148	6.346209	6.1652510000000005	6.281099	6.842346000000001	6.872097
ENSSSCG00000005507	PSMD5	1:260846408-260868735	-	14.421582999999998	14.836875	14.965191	16.893829	14.229414000000002	18.576099
ENSSSCG00000039972	-	1:260868887-260896360	+	2.102963	7.268353	11.476345	11.158398	5.541393	10.722671
ENSSSCG00000005510	PHF19	1:260899452-260920110	-	6.800462	7.501728	8.410183	6.937359	8.217717	9.072196
ENSSSCG00000005511	TRAF1	1:260949110-260973730	-	0.558668	0.548906	0.408535	0.581518	0.563638	0.511509
ENSSSCG00000005512	C5	1:260995666-261133505	-	0.0	0.006816	0.0	0.0	0.0	0.0
ENSSSCG00000039536	-	1:261042627-261059648	+	0.0	0.0	0.0	0.0	0.0	0.0
ENSSSCG00000032297	-	1:261133231-261229288	+	0.48944399999999993	0.551343	0.629149	0.321286	0.496787	0.691183
ENSSSCG00000005514	RAB14	1:261185707-261280867	-	55.590346999999994	52.462814	58.813835	61.368649	49.733418	58.616446999999994
ENSSSCG00000034749	-	1:261228701-261256850	-	0.0007059999999999999	0.0	0.0	0.0007740000000000001	0.0	0.0
ENSSSCG00000037508	GSN	1:261295717-261376583	+	35.513008	34.907546999999994	29.923247999999997	35.771538	53.307190000000006	30.079544
ENSSSCG00000036639	STOM	1:261377866-261408229	-	46.934360999999996	1.58735	1.819048	48.517784000000006	1.854832	1.9962490000000002
ENSSSCG00000036338	-	1:261382123-261388351	+	0.261524	0.540212	0.708554	0.28231999999999996	0.0	0.588979
ENSSSCG00000022449	.	1:261491935-261492938	+	0.0	0.0	0.0	0.0	0.0	0.0
ENSSSCG00000019630	RF00026	1:261502425-261502530	-	0.49825699999999995	0.0	0.0	0.0	0.067927	0.0
ENSSSCG00000005518	-	1:261511304-261587968	-	0.089102	35.805702000000004	29.226784000000002	33.924889	29.933569	1.6532369999999998
ENSSSCG00000005519	-	1:261544898-261545883	+	0.0	0.0	0.0	0.108617	0.0	0.0
ENSSSCG00000005524	DAB2IP	1:261754203-261857024	+	5.862587	5.6960440000000006	6.295062000000001	3.314282	6.216767	2.8128349999999998
ENSSSCG00000038036	-	1:261896308-261945723	-	0.020072	0.054386000000000004	0.057244	0.025639999999999996	0.011073999999999999	0.047401
ENSSSCG00000036218	-	1:261945874-262204423	-	0.24618600000000002	0.346507	0.260805	0.30753600000000003	0.391775	0.396783
ENSSSCG00000030198	-	1:262172529-262174142	+	1.7050880000000002	2.148176	3.6097309999999996	2.079064	2.791801	3.358742
ENSSSCG00000040686	-	1:262183603-262183829	-	0.0	0.0	0.0	0.0	0.0	0.0
ENSSSCG00000005528	NDUFA8	1:262242579-262258284	-	9.298699000000001	10.197589	13.077342999999999	13.524813	13.257641	12.233915
ENSSSCG00000005529	MORN5	1:262257604-262295588	+	0.035074	0.10251199999999999	0.14104	0.0	0.075412	0.042256999999999996
ENSSSCG00000005530	LHX6	1:262299687-262321074	-	0.0	0.08791399999999999	0.0	0.0	0.054583000000000007	0.06769
ENSSSCG00000033549	RF02271	1:262304377-262304521	-	0.0	0.0	0.0	0.0	0.0	0.0
ENSSSCG00000030089	RBM18	1:262332987-262356241	-	13.462738	14.927073000000002	15.319847	0.16273800000000002	0.172066	13.630692999999999
ENSSSCG00000005532	MRRF	1:262353032-262417505	+	1.067391	0.8780129999999999	4.564832	4.788613	5.25248	4.648208
ENSSSCG00000035498	-	1:262373534-262419542	-	0.0	0.0	0.043358999999999995	0.0	0.0	0.0
ENSSSCG00000005533	PTGS1	1:262456220-262484227	+	13.595315	13.144425	17.804154999999998	13.128646	16.030657	17.889132999999998
ENSSSCG00000032127	.	1:262580178-262581117	-	0.0	0.0	0.0	0.0	0.0	0.0
ENSSSCG00000005868	.	1:262606243-262606836	+	0.0	0.0	0.0	0.0	0.0	0.0
ENSSSCG00000005558	.	1:262623008-262623960	-	0.0	0.0	0.0	0.0	0.0	0.0
ENSSSCG00000031516	.	1:262751602-262752228	-	0.0	0.0	0.0	0.0	0.0	0.0
ENSSSCG00000037199	.	1:262766983-262769308	+	0.0	0.0	0.0	0.0	0.0	0.0
ENSSSCG00000032825	.	1:262774734-262775675	-	0.0	0.0	0.0	0.0	0.0	0.0
ENSSSCG00000027732	.	1:262829536-262830498	-	0.0	0.0	0.0	0.0	0.0	0.0
ENSSSCG00000039129	.	1:262848135-262849072	-	0.0	0.0	0.0	0.0	0.0	0.0
ENSSSCG00000038595	.	1:262877131-262878068	-	0.0	0.0	0.0	0.0	0.0	0.0
ENSSSCG00000032940	.	1:262922587-262923524	-	0.0	0.0	0.0	0.0	0.0	0.0
ENSSSCG00000026287	.	1:262950329-262958275	+	0.0	0.0	0.0	0.0	0.0	0.0
ENSSSCG00000040297	.	1:263046292-263047224	-	0.0	0.0	0.0	0.0	0.0	0.0
ENSSSCG00000035556	.	1:263085287-263086228	-	0.0	0.0	0.0	0.0	0.0	0.0
ENSSSCG00000032805	.	1:263138376-263139037	+	0.0	0.0	0.0	0.0	0.0	0.0
ENSSSCG00000031416	.	1:263165348-263165920	-	0.0	0.0	0.0	0.0	0.0	0.0
ENSSSCG00000037454	.	1:263235359-263236210	+	0.0	0.0	0.0	0.0	0.0	0.0
ENSSSCG00000036749	.	1:263353837-263354778	-	0.0	0.0	0.0	0.0	0.0	0.0
ENSSSCG00000034582	.	1:263439805-263440419	-	0.0	0.0	0.0	0.0	0.0	0.0
ENSSSCG00000037956	.	1:263483884-263485070	-	0.0	0.0	0.0	0.0	0.0	0.0
ENSSSCG00000031783	.	1:263595574-263596680	-	0.0	0.0	0.0	0.0	0.0	0.0
ENSSSCG00000032537	.	1:263681150-263682085	-	0.0	0.0	0.0	0.0	0.0	0.0
ENSSSCG00000035145	.	1:263698684-263699745	+	0.0	0.0	0.0	0.0	0.0	0.0
ENSSSCG00000005578	.	1:263726194-263727153	+	0.0	0.0	0.0	0.0	0.0	0.0
ENSSSCG00000039297	OR1K1	1:263733927-263734877	+	0.0	0.0	0.07310900000000001	0.0	0.0	0.0
ENSSSCG00000038554	PDCL	1:263745917-263759610	-	9.218100999999999	0.515588	10.366883	0.544909	0.086965	11.514984
ENSSSCG00000005575	RC3H2	1:263772173-263821948	-	5.4052050000000005	5.081728	5.2663660000000005	5.0094199999999995	4.777525	5.617017
ENSSSCG00000018665	RF00579	1:263796933-263797043	-	1.344859	0.280326	0.507358	0.370469	0.0	0.47564399999999996
ENSSSCG00000005576	ZBTB6	1:263827304-263828578	-	7.5209660000000005	5.41355	5.207694999999999	6.982546000000001	5.616361	7.3411990000000005
ENSSSCG00000032575	ZBTB26	1:263831228-263846860	-	4.013536	3.88636	3.584739	4.39187	5.622157	4.321046
ENSSSCG00000020743	RABGAP1	1:263847015-264030582	+	7.175910000000001	9.907789999999999	8.056078999999999	2.14508	11.394979	2.75319
ENSSSCG00000034541	-	1:263878219-263879207	-	0.197929	0.294856	0.0	0.019865	0.189584	0.0
ENSSSCG00000005582	STRBP	1:264045670-264195963	-	0.096639	0.236394	0.18733699999999998	0.13752799999999998	0.17208199999999998	0.24535300000000002
ENSSSCG00000005584	CRB2	1:264276572-264303686	+	0.02112	0.022928999999999998	0.0	0.017925999999999997	0.038711	0.012297
ENSSSCG00000005585	DENND1A	1:264300344-264824193	-	9.587707	8.360806	7.792209	8.233773	9.187233	7.781042
ENSSSCG00000005586	LHX2	1:264900591-264921219	+	0.117444	0.25649099999999997	0.28637199999999996	0.12681900000000002	0.192705	0.283848
ENSSSCG00000005587	NEK6	1:265078396-265170979	+	21.859219	0.165689	0.041955	24.321016	23.992687	21.217427999999998
ENSSSCG00000005590	PSMB7	1:265172237-265235480	-	13.139812	14.307356	14.734047	14.615872	15.487089000000001	18.592623
ENSSSCG00000005591	ADGRD2	1:265261797-265278478	+	0.033809	0.162659	0.032783	0.0	0.023228	0.058044000000000005
ENSSSCG00000005588	NR5A1	1:265284493-265308179	-	0.017497	0.047366000000000005	0.0	0.014801	0.0	0.015281
ENSSSCG00000005589	NR6A1	1:265322049-265570921	-	1.419132	1.753723	0.930629	1.196175	1.358064	1.159845
ENSSSCG00000018834	ssc-mir-181a-2	1:265497249-265497328	+	0.376472	0.0	0.0	0.0	0.0	0.0
ENSSSCG00000019719	ssc-mir-181b-2	1:265499108-265499196	+	0.0	0.0	0.0	0.0	0.0	0.0
ENSSSCG00000005593	OLFML2A	1:265577114-265604503	+	7.527183	7.8124020000000005	9.225144	10.807267	8.530984	9.705895
ENSSSCG00000018128	RF00026	1:265612760-265612867	+	0.0	0.0	0.0	0.0	0.0	0.0
ENSSSCG00000005594	WDR38	1:265633677-265637090	+	0.0	0.0	0.0	0.0	0.0	0.0
ENSSSCG00000034227	RPL35	1:265634020-265642288	-	87.598923	82.861839	96.508553	81.871742	76.958488	90.4086
ENSSSCG00000005596	ARPC5L	1:265642308-265654018	+	19.125221	22.439239999999998	20.517115	22.510025	23.211573	29.214781
ENSSSCG00000005597	GOLGA1	1:265655021-265705872	-	6.824375	7.625006	6.332743	7.486152000000001	6.782748	6.310636
ENSSSCG00000005598	SCAI	1:265714214-265867103	-	0.736526	0.862835	0.5929180000000001	0.822398	0.708052	0.680951
ENSSSCG00000005600	PPP6C	1:265870331-265898148	-	13.367653	13.440335999999999	14.069312	13.979997000000001	14.460613	14.9599
ENSSSCG00000031609	-	1:265888345-265889298	+	0.0	0.0	0.0	0.07972699999999999	0.078591	0.0
ENSSSCG00000005599	RABEPK	1:265897980-265929061	+	0.208202	2.518262	2.32884	2.155738	1.9999099999999999	2.883449
ENSSSCG00000005601	HSPA5	1:265930042-265947997	-	159.42553700000002	191.458801	215.161789	153.31059299999998	186.804977	218.144043
ENSSSCG00000019358	RF00412	1:265933340-265933475	-	0.638686	0.906493	1.635925	0.47534499999999996	0.178241	0.746987
ENSSSCG00000005602	GAPVD1	1:265948072-266028535	+	7.410702000000001	6.336101	5.912343	5.688798	3.74034	6.475957
ENSSSCG00000029098	RF00020	1:266083684-266083797	+	0.0	0.0	0.0	0.0	0.0	0.0
ENSSSCG00000029169	MAPKAP1	1:266096194-266346296	-	19.549294	15.548447	15.720989999999999	18.935667000000002	18.538256	19.988621
ENSSSCG00000005604	PBX3	1:266382571-266612865	+	2.93171	2.749149	2.46271	0.430991	2.4565759999999996	2.322339
ENSSSCG00000036926	MVB12B	1:266933532-267105789	+	6.534697	6.477804	7.0340679999999995	6.403878	6.358897	7.384784
ENSSSCG00000040052	RF00026	1:266995347-266995453	+	0.0	0.0	0.0	0.0	0.0	0.0
ENSSSCG00000039347	RF00636	1:267011703-267012072	-	0.0	0.06121	0.0	0.0	0.0	0.086543
ENSSSCG00000035931	ssc-mir-9793	1:267093204-267093292	+	0.286906	0.8651989999999999	0.92442	0.624386	0.285851	0.190601
ENSSSCG00000038881	RF00322	1:267151718-267151851	+	0.0	0.0	0.0	0.0	0.0	0.0
ENSSSCG00000035968	LMX1B	1:267207561-267291145	+	0.214351	0.25608600000000004	0.083869	0.236303	0.216142	0.038881
ENSSSCG00000032752	ZBTB43	1:267391586-267413599	+	4.714363	4.656878	4.721947	4.837005	4.832907	4.590117
ENSSSCG00000031426	ZBTB34	1:267415202-267460592	+	6.712865	5.249314	5.776134	6.164958	5.379587	7.024774000000001
ENSSSCG00000005607	RALGPS1	1:267480768-267770444	+	0.406408	0.49989399999999995	0.248613	0.351522	0.250354	0.25374800000000003
ENSSSCG00000005608	ANGPTL2	1:267639638-267672923	-	223.231506	208.91583300000002	194.772903	210.665329	204.21653700000002	177.073242
ENSSSCG00000005609	GARNL3	1:267771636-267923390	+	0.0	0.0	0.0	0.010828	0.019412000000000002	0.04365
ENSSSCG00000020000	RF00026	1:267833052-267833154	-	0.0	0.0	0.0	0.0	0.0	0.0
ENSSSCG00000005610	SLC2A8	1:267925189-267934094	+	2.487545	2.611815	2.6949549999999998	2.907639	3.488059	3.250509
ENSSSCG00000005611	ZNF79	1:267941953-267959747	+	0.796477	4.420993	4.5147900000000005	0.620019	0.744346	4.14545
ENSSSCG00000033019	-	1:267958456-267965555	-	3.705233	3.980688	4.194685	3.81175	4.406866	4.112347
ENSSSCG00000018580	RF00302	1:267962230-267962359	-	2.276459	1.380079	3.588653	2.197168	2.424075	2.910329
ENSSSCG00000005613	LRSAM1	1:267964929-268008830	+	2.038736	0.128734	2.0664759999999998	1.659947	1.7343950000000001	2.156454
ENSSSCG00000005614	FAM129B	1:268010307-268066016	-	148.654221	133.215408	146.65426599999998	137.985153	15.260148000000001	151.160416
ENSSSCG00000005617	STXBP1	1:268116124-268205801	+	6.378727	6.6708039999999995	0.306106	7.173864999999999	0.382268	5.9424
ENSSSCG00000005618	CFAP157	1:268209443-268213894	+	2.485877	2.257567	1.723582	2.09103	2.183461	1.9596810000000002
ENSSSCG00000005615	PTRH1	1:268213686-268215523	-	13.154717000000002	13.174116	15.698251	13.192932	15.611651	14.781841
ENSSSCG00000005616	TTC16	1:268216049-268237839	+	0.32294	0.571808	0.361053	0.33015	0.356555	0.39764
ENSSSCG00000005619	TOR2A	1:268233661-268237404	-	3.407714	2.2220590000000002	2.850961	3.1880349999999997	3.041162	2.609826
ENSSSCG00000005620	SH2D3C	1:268237679-268270361	-	0.331477	0.359105	0.519071	0.159948	0.318608	0.300373
ENSSSCG00000005621	CDK9	1:268276841-268283860	+	57.298077	53.451553000000004	49.606037	50.835739000000004	7.055165	28.225824
ENSSSCG00000005626	FPGS	1:268287729-268309406	+	0.656862	0.469066	0.074663	0.507418	0.436801	0.074028
ENSSSCG00000005625	ENG	1:268306120-268343936	-	16.760923000000002	19.706692	14.181317000000002	22.301716	20.535961	12.053997
ENSSSCG00000005627	AK1	1:268355035-268365598	-	5.3343620000000005	4.308568	6.742975	4.30299	5.459723	7.534965
ENSSSCG00000005623	-	1:268372867-268383544	-	37.528328	33.552174	38.402218	32.675339	36.268684	33.905991
ENSSSCG00000005628	ST6GALNAC4	1:268389483-268402517	-	9.069837	24.273989	25.397903	23.809872	28.31131	25.808897
ENSSSCG00000031500	-	1:268408129-268439109	+	0.257813	0.406613	0.429721	0.208325	0.245144	0.378502
ENSSSCG00000005629	PIP5KL1	1:268409449-268417562	-	0.163699	0.064197	0.0	0.014469	0.0	0.051236000000000004
ENSSSCG00000032481	DPM2	1:268418445-268423560	-	11.728136	11.660541	12.873899	11.497167	12.192739	12.479274
ENSSSCG00000005631	FAM102A	1:268427708-268465802	-	20.846773000000002	25.903561	23.008118	26.516785	28.652294	28.105778000000004
ENSSSCG00000005630	NAIF1	1:268527327-268530563	-	2.795097	3.380526	3.057136	1.846802	2.9752709999999998	3.212514
ENSSSCG00000005636	SLC25A25	1:268531752-268576994	+	6.407103	5.608617	4.938725	5.1567739999999995	6.524844	1.1188049999999998
ENSSSCG00000022655	PTGES2	1:268581835-268590836	-	5.910352	5.318727	5.575695	5.473755000000001	5.745283000000001	6.112264
ENSSSCG00000005638	LCN2	1:268609633-268621997	+	33.703815000000006	29.229204	29.459153999999998	14.712743	31.641703000000003	15.54665
ENSSSCG00000022295	-	1:268616034-268619637	+	0.0	0.0	0.0	0.0	0.0	0.0
ENSSSCG00000005640	CIZ1	1:268620965-268640934	-	1.5216610000000002	5.638362	0.638388	6.940924000000001	1.022259	7.496239
ENSSSCG00000005641	DNM1	1:268653174-268701674	+	17.285578	17.844368	20.075747	16.029486	19.785454	21.718445000000003
ENSSSCG00000019744	MIR199B	1:268691502-268691610	-	0.484543	1.163559	0.348697	0.103663	0.011009999999999999	0.24131100000000003
ENSSSCG00000005643	-	1:268701511-268721176	-	12.251901	11.407264	13.861444	13.870337	13.976664000000001	12.991234
ENSSSCG00000032748	-	1:268720306-268727670	+	5.9412080000000005	5.511456	5.816215000000001	5.082666000000001	6.752110000000001	5.010354
ENSSSCG00000005645	TRUB2	1:268746329-268757458	-	9.730282	8.760421000000001	9.945938	9.439347	10.920162	10.595844
ENSSSCG00000005646	COQ4	1:268756129-268767931	+	5.325198	5.06501	5.628742	4.816126000000001	5.025191	5.643269
ENSSSCG00000005648	SLC27A4	1:268773861-268788207	+	9.440995	7.9510440000000004	9.751102000000001	7.831162	9.728019	3.566714
ENSSSCG00000005649	URM1	1:268798425-268816348	+	66.910446	0.15118399999999999	73.226677	62.474014000000004	70.264023	75.476913
ENSSSCG00000027037	MIR219B	1:268816961-268817057	-	0.10574700000000001	0.0	0.0	0.0	0.0	0.224005
ENSSSCG00000019510	RF00012	1:268827445-268827664	+	0.0	0.10563	0.0	0.0	0.0	0.0
ENSSSCG00000005650	CERCAM	1:268838055-268847233	+	61.168873	54.4133	49.580551	54.083385	53.89402	44.94014
ENSSSCG00000005651	ODF2	1:268856766-268894210	+	11.76394	12.096457000000001	13.174717999999999	1.320375	2.806807	13.616501999999999
ENSSSCG00000005652	GLE1	1:268894276-268922750	+	4.376921	4.487094	5.5415339999999995	5.704331	6.016476	5.178433
ENSSSCG00000005654	SPTAN1	1:268936026-269003036	+	7.567080000000001	14.434234	17.904623	10.875922000000001	18.191473000000002	14.680133999999999
ENSSSCG00000005655	WDR34	1:269002245-269030719	-	11.57409	10.534957	9.897199	8.442264	9.952262	9.577869
ENSSSCG00000033804	-	1:269008363-269009987	+	0.380267	0.6461	0.823858	0.714408	0.228425	0.790096
ENSSSCG00000005656	-	1:269056717-269064634	+	74.510788	77.476067	84.132767	89.327515	92.70450600000001	96.779976
ENSSSCG00000005657	PKN3	1:269069388-269081016	+	1.192472	0.926406	1.0549979999999999	1.180122	0.7468199999999999	1.097274
ENSSSCG00000005658	-	1:269081272-269084849	-	14.339254	17.757889000000002	13.139914000000001	16.324764000000002	14.978411999999999	16.632881
ENSSSCG00000005659	ZER1	1:269090333-269122156	-	4.998119	4.443841	3.926604	4.133173	5.045833999999999	2.7208919999999996
ENSSSCG00000005660	TBC1D13	1:269134527-269153066	+	0.6789729999999999	8.912917	9.799562	9.902151	0.5080680000000001	0.30464600000000003
ENSSSCG00000005661	ENDOG	1:269154090-269157788	+	2.942116	3.244047	2.51342	3.6410949999999995	3.4319900000000003	2.4884880000000003
ENSSSCG00000005662	SPOUT1	1:269154639-269167196	-	0.21154	0.290867	0.101082	2.273646	0.27070700000000003	2.676541
ENSSSCG00000005663	KYAT1	1:269172628-269209494	-	1.679772	1.022972	0.942968	1.265564	1.4548889999999999	1.765896
ENSSSCG00000005664	LRRC8A	1:269209655-269254573	+	37.625820000000004	12.083397	32.694621999999995	11.724069	36.138531	42.909569
ENSSSCG00000005665	PHYHD1	1:269229615-269266897	+	0.0	0.0	0.0	0.0	0.0	0.0
ENSSSCG00000020404	RF00020	1:269251106-269251193	-	0.649774	0.499058	0.231756	0.42309300000000005	0.935483	1.4619950000000002
ENSSSCG00000005666	DOLK	1:269257540-269259156	-	25.386694	25.385794	25.005861	25.942467	25.790773	25.105448000000003
ENSSSCG00000005667	NUP188	1:269259556-269313650	+	3.490447	5.520759	6.059471	5.2406120000000005	5.588533999999999	3.8951839999999995
ENSSSCG00000005668	SH3GLB2	1:269313789-269332368	-	2.347347	18.232214000000003	16.177122	18.821566	21.601839000000002	21.160432999999998
ENSSSCG00000005669	MIGA2	1:269338125-269362328	+	1.528014	1.766262	2.037823	1.696664	1.9551459999999998	1.9992590000000001
ENSSSCG00000031669	DOLPP1	1:269374797-269387183	+	3.572917	3.670085	4.432872	3.8849400000000003	4.42905	4.41246
ENSSSCG00000005671	CRAT	1:269383428-269420998	-	3.104549	3.01989	3.3635919999999997	8.798865	8.489821000000001	1.325974
ENSSSCG00000005672	PTPA	1:269400717-269431814	+	126.63208	116.912155	133.421478	124.64488200000001	140.81530800000002	130.68066399999998
ENSSSCG00000005673	IER5L	1:269454099-269455310	-	107.470703	94.857101	129.057083	91.867584	124.90046699999999	141.46283
ENSSSCG00000032122	-	1:269808408-269816513	-	0.814214	2.260104	0.554154	0.835367	2.414011	2.4703180000000002
ENSSSCG00000005678	NTMT1	1:269825957-269828163	+	50.800644	53.563564	57.974751	52.109444	56.70999499999999	54.859402
ENSSSCG00000005679	ASB6	1:269828286-269834278	-	33.261425	32.738731	42.863346	33.611839	39.611195	41.171116
ENSSSCG00000005680	PRRX2	1:269853399-269902468	+	220.144165	174.412598	198.73341399999998	163.526794	144.652817	177.085388
ENSSSCG00000005688	PTGES	1:269911793-269924481	-	132.429626	130.976273	152.244278	144.056137	152.634308	147.662064
ENSSSCG00000005683	TOR1B	1:269967008-269971989	+	24.406372	24.333378	24.21549	25.529273999999997	27.597510999999997	26.422062
ENSSSCG00000034518	TOR1A	1:269972630-269985478	-	20.378574	19.519924	21.75733	21.334578	21.506016	22.961351
ENSSSCG00000030426	C9orf78	1:269986279-269995390	-	11.889432000000001	10.390977000000001	9.093812	11.732635	11.956119000000001	12.884587
ENSSSCG00000024341	USP20	1:270012407-270035921	+	2.060021	2.4573419999999997	2.102361	2.519495	2.1364669999999997	1.846805
ENSSSCG00000005689	FNBP1	1:270050033-270131332	-	1.774645	1.5094610000000002	1.223478	1.591466	1.3936549999999999	1.3193620000000001
ENSSSCG00000038868	GPR107	1:270190305-270255608	+	25.331158	23.671114000000003	24.611595	0.31960700000000003	0.12293	25.008345000000002
ENSSSCG00000039311	NCS1	1:270274716-270334883	+	41.601562	41.519806	46.599171000000005	42.4165	44.519161	43.886398
ENSSSCG00000005699	HMCN2	1:270364177-270522829	+	0.012151	0.045317	0.0	0.010164	0.023804	0.002129
ENSSSCG00000005701	ASS1	1:270531589-270586378	+	0.198055	0.077247	0.043112	0.086837	0.0	0.044877
ENSSSCG00000005702	FUBP3	1:270652398-270705033	+	1.686194	6.525357	7.765624000000001	0.8335799999999999	1.382306	1.271779
ENSSSCG00000005703	PRDM12	1:270723880-270739468	+	0.0	0.0	0.0	0.0	0.0	0.0
ENSSSCG00000005704	EXOSC2	1:270748537-270757703	+	7.6334789999999995	7.521534	9.294136	9.494691	9.969522999999999	7.831150999999999
ENSSSCG00000005706	ABL1	1:270761674-270906709	+	4.544834	50.012959	51.313862	49.530087	5.0000599999999995	49.472569
ENSSSCG00000005705	QRFP	1:270911878-270912282	-	0.0	0.163872	0.0	0.038419	0.159412	0.0
ENSSSCG00000005707	FIBCD1	1:270918248-270956290	-	0.025611000000000002	0.071676	0.052624000000000004	0.010868000000000001	0.0	0.011183
ENSSSCG00000005710	LAMC3	1:271004501-271069970	+	0.044918	0.051082999999999996	0.008468999999999999	0.034133	0.0	0.010933
ENSSSCG00000034178	AIF1L	1:271072734-271102799	+	2.0427470000000003	1.667386	1.608884	1.777543	2.094475	1.955718
ENSSSCG00000005711	NUP214	1:271104033-271210323	+	8.84336	8.503498	8.953214	7.048824000000001	9.677003	9.453216000000001
ENSSSCG00000028172	FAM78A	1:271242331-271257555	-	0.45035600000000003	0.39060100000000003	0.201672	0.256365	0.278835	0.226129
ENSSSCG00000005713	PLPP7	1:271268870-271284585	+	8.519173	7.925333	8.406146000000001	3.3924879999999997	9.948733	9.274261
ENSSSCG00000005715	PRRC2B	1:271336386-271430916	+	17.827734	17.602583	16.917279999999998	17.364191	6.7520929999999995	17.18988
ENSSSCG00000022130	-	1:271344580-271345458	-	0.06679	0.128922	0.08405499999999999	0.0	0.11671	0.051530999999999993
ENSSSCG00000033186	RF00153	1:271417961-271418046	+	3.141707	1.330475	1.436348	2.403743	2.902415	2.236236
ENSSSCG00000039608	RF00153	1:271421966-271422051	+	2.887934	2.2831040000000002	3.6865379999999996	2.980985	5.386212	2.960963
ENSSSCG00000005716	POMT1	1:271431629-271448358	+	1.2358129999999998	1.1456680000000001	1.186048	1.244856	1.270165	1.087834
ENSSSCG00000005717	UCK1	1:271446726-271453855	-	25.761495999999998	22.292788	25.370579	23.608854	25.57386	23.837387
ENSSSCG00000031465	PRRT1B	1:271462997-271479772	+	0.04405	0.164881	0.014053	0.022417	0.048658	0.063947
ENSSSCG00000005719	RAPGEF1	1:271496434-271564144	-	4.407541999999999	4.594075	4.857696	3.9341779999999997	4.421972	4.3809569999999995
ENSSSCG00000005720	MED27	1:271724910-271928602	-	6.181364	4.264204	5.4498489999999995	6.298465	6.779642999999999	7.234592
ENSSSCG00000005723	NTNG2	1:272012311-272081404	+	1.291941	1.155799	1.444036	1.457914	1.5292139999999999	1.2296129999999998
ENSSSCG00000005724	SETX	1:272095358-272170762	-	7.99776	8.332403	7.654153	2.7031389999999997	8.71128	8.975203
ENSSSCG00000005725	TTF1	1:272180419-272212593	-	5.291246	4.591783	5.099622	5.5038339999999994	1.8488240000000002	1.6714040000000001
ENSSSCG00000005727	CFAP77	1:272216546-272363722	+	0.054324000000000004	0.010504000000000001	0.0	0.0	0.041136	0.0
ENSSSCG00000005730	BARHL1	1:272373601-272380223	+	0.11032	0.102907	0.0	0.0	0.064625	0.0
ENSSSCG00000005729	DDX31	1:272381292-272454198	-	4.076272	3.7363239999999998	4.330815	3.922142	4.141497	4.703792
ENSSSCG00000005731	GTF3C4	1:272454487-272479965	+	10.197292	9.031013	10.757977	8.817022999999999	7.08139	10.564179
ENSSSCG00000039188	AK8	1:272496684-272625660	-	0.21065	0.299649	0.271417	0.217335	0.101977	0.116905
ENSSSCG00000022250	SPACA9	1:272625712-272635405	+	0.5016010000000001	0.6898340000000001	0.353331	0.930908	1.011158	0.8905489999999999
ENSSSCG00000027595	-	1:272655653-272670209	-	2.5905970000000003	2.3132919999999997	1.5382639999999999	1.865816	2.167495	2.02703
ENSSSCG00000005735	-	1:272663650-272669466	-	0.0	0.0	0.0	0.0	0.0	0.0
ENSSSCG00000005737	GFI1B	1:272701927-272716963	+	0.0	0.12611	0.017928	0.013147999999999998	0.028488	0.014745
ENSSSCG00000032110	-	1:272743845-272763819	+	0.9642649999999999	1.037197	1.056276	1.138318	1.095868	1.0598379999999998
ENSSSCG00000028671	CEL	1:272763226-272770353	+	0.687168	0.482397	0.801952	0.376392	0.709262	0.327469
ENSSSCG00000005738	-	1:272776846-272824184	-	0.735585	2.9451419999999997	3.401249	2.55956	3.131062	1.314115
ENSSSCG00000031532	ABO	1:272825161-272935316	-	0.6486109999999999	0.8788819999999999	0.666895	0.641119	0.8193799999999999	0.69877
ENSSSCG00000035964	LCN1	1:272886904-272890537	+	0.0	0.069458	0.0	0.0	0.0	0.0
ENSSSCG00000032106	SURF6	1:272949902-272955026	-	24.387482000000002	23.990171	25.784399	25.007397	30.717973999999998	25.124001
ENSSSCG00000031941	MED22	1:272955473-272960935	-	8.296818	7.388525	7.822655999999999	8.123419	8.401846	7.780111
ENSSSCG00000035904	RPL7A	1:272961706-272970496	+	104.644676	23.652511999999998	24.877855	100.164146	105.186821	28.274851
ENSSSCG00000038923	RF00069	1:272962112-272962186	+	0.202627	0.178929	0.21866300000000002	0.15196099999999998	0.20292000000000002	0.16614500000000001
ENSSSCG00000038338	RF00069	1:272963551-272963625	+	33.181911	31.015076	33.898185999999995	31.356516	31.88578	29.968813
ENSSSCG00000035031	RF00049	1:272964455-272964530	+	2.506941	2.383984	5.0605150000000005	3.507271	3.6790599999999998	3.2025959999999998
ENSSSCG00000037405	RF00049	1:272964782-272964854	+	18.730171	18.277445	22.661299	21.926195	24.875286	21.663225
ENSSSCG00000035727	SURF1	1:272965643-272970496	-	0.0	0.0	0.0	0.0	0.0	0.0
ENSSSCG00000038459	SURF2	1:272970532-272977585	+	87.841789	91.849625	90.85440799999999	96.972603	115.24031799999999	95.995506
ENSSSCG00000040710	SURF4	1:272975164-272988658	-	84.59540600000001	70.847481	80.456535	65.504257	54.133446	48.069302
ENSSSCG00000031407	STKLD1	1:272988957-273011964	+	0.344146	0.32350100000000004	0.294396	0.41856400000000005	0.449067	0.447126
ENSSSCG00000023173	REXO4	1:273011735-273021928	-	13.750717999999999	14.446201	14.704589000000002	14.419348000000001	17.868843	17.649145
ENSSSCG00000021241	ADAMTS13	1:273024154-273056038	+	0.05481900000000001	0.083475	0.070149	0.14966	0.079256	0.077553
ENSSSCG00000040709	CACFD1	1:273037560-273066914	+	9.336691	8.458337	9.706532000000001	9.309366	9.689969	9.23654
ENSSSCG00000024166	SLC2A6	1:273067274-273075440	-	1.0867149999999999	0.636026	1.1780110000000001	0.750229	1.078223	1.346671
ENSSSCG00000022891	MYMK	1:273101530-273111645	-	0.025476	0.045978	0.0	0.0	0.0	0.0
ENSSSCG00000026425	ADAMTSL2	1:273119777-273156183	+	0.12957	0.052247	0.077164	0.12749000000000002	0.087759	0.084315
ENSSSCG00000026442	FAM163B	1:273156751-273186756	-	0.0	0.145062	0.027979	0.022064	0.0	0.092041
ENSSSCG00000005742	DBH	1:273202275-273224692	+	0.0	0.0	0.0	0.0	0.01902	0.0
ENSSSCG00000005740	SARDH	1:273227300-273295571	-	0.062464	0.05533099999999999	0.016409	0.052902	0.070623	0.020595
ENSSSCG00000005743	VAV2	1:273303144-273476293	-	8.69278	7.462308999999999	11.212783	7.972011	9.261403	9.290849
ENSSSCG00000005749	BRD3	1:273502315-273534418	-	12.603811	12.930932	10.737612	11.155324	11.650099	10.646403999999999
ENSSSCG00000024912	WDR5	1:273560282-273579338	+	6.812237	0.579817	0.39608699999999997	6.096266	7.135699000000001	0.574349
ENSSSCG00000021926	RF00619	1:273580557-273580682	-	0.0	0.0	0.0	0.0	0.0	0.0
ENSSSCG00000038220	RXRA	1:273703960-273797613	+	0.663588	6.4131730000000005	31.5527	29.232603000000005	2.161782	26.400614
ENSSSCG00000005751	COL5A1	1:273956343-274082908	+	83.537163	76.552399	74.976448	60.505722	65.251038	56.85849
ENSSSCG00000023333	FCN2	1:274106006-274111977	+	0.0	0.014103999999999998	0.0	0.0	0.084812	0.0
ENSSSCG00000029414	FCN1	1:274124161-274133208	-	0.0	0.0	0.0	0.0	0.0034590000000000003	0.0
ENSSSCG00000029715	OLFM1	1:274224350-274261832	+	7.957984	8.108356	9.995611	9.097529	10.654022	12.453341
ENSSSCG00000010801	CDC73	10:575075-667480	-	4.864382	6.739876	7.2776190000000005	6.94619	6.480062	7.93359
ENSSSCG00000010800	B3GALT2	10:613586-621439	+	0.265918	0.12831800000000002	0.170158	0.130866	0.042362000000000004	0.023392
ENSSSCG00000031991	GLRX2	10:679309-687349	+	9.503892	8.180864999999999	10.22137	10.183347999999999	5.46318	12.552584
ENSSSCG00000032055	TROVE2	10:694350-725346	-	2.8061119999999997	2.930548	10.981021	3.304708	12.147309	15.035345000000001
ENSSSCG00000010802	UCHL5	10:725435-762254	+	7.700861	12.304649000000001	9.699245	10.144924000000001	10.063363	10.956038000000001
ENSSSCG00000037241	RGS2	10:933790-940311	-	0.117219	0.162409	0.076265	0.195965	0.11831199999999999	0.089571
ENSSSCG00000040300	RGS13	10:1053860-1082239	-	0.0	0.026508999999999998	0.0	0.0	0.0	0.0
ENSSSCG00000032416	RGS1	10:1144392-1152122	-	0.0	0.010613	0.0	0.0	0.0	0.0
ENSSSCG00000030244	RF00026	10:1164804-1164896	-	0.0	0.0	0.0	0.0	0.0	0.0
ENSSSCG00000040323	RGS21	10:1338922-1394229	-	0.0	0.007469	0.0	0.009484000000000001	0.0	0.0
ENSSSCG00000033945	RGS18	10:1517963-1540035	-	0.0	0.0	0.0	0.0	0.0	0.0
ENSSSCG00000010809	BRINP3	10:2963527-3367623	+	0.0	0.11835	0.0	0.0	0.0	0.0
ENSSSCG00000018504	RF00019	10:4228751-4228848	-	0.0	0.0	0.0	0.0	0.0	0.0
ENSSSCG00000037933	.	10:4615537-4616375	-	0.0	0.0	0.0	0.0	0.0	0.0
ENSSSCG00000037804	.	10:4921685-4926972	-	0.0	0.0	0.0	0.0	0.0	0.0
ENSSSCG00000036162	RF00026	10:5007234-5007340	-	0.0	0.0	0.0	0.0	0.0	0.0
ENSSSCG00000018869	RF00001	10:5549332-5549448	+	0.0	0.0	0.0	0.0	0.0	0.0
ENSSSCG00000010811	-	10:5754175-5815095	+	21.038065	20.865732	17.176199	20.935541	16.668867000000002	15.67501
ENSSSCG00000038066	USH2A	10:5827488-6634294	-	0.0029230000000000003	0.019006	0.0	0.0	0.003535	0.014547
ENSSSCG00000010814	ESRRG	10:6662352-7040900	-	0.0	0.033851	0.0	0.0	0.0	0.0
ENSSSCG00000019518	RF00619	10:7340073-7340201	+	0.0	0.0	0.0	0.0	0.0	0.0
ENSSSCG00000027207	GPATCH2	10:7615592-7797378	-	4.034619	4.270832	4.219451	4.300211	4.445061	3.9370730000000003
ENSSSCG00000029778	SPATA17	10:7797283-8112165	+	0.019484	0.11184300000000001	0.015345	0.111098	0.082045	0.014454
ENSSSCG00000027846	RRP15	10:8253769-8296143	+	7.196696	23.070507	6.961823	8.997849	27.311735	7.382510000000001
ENSSSCG00000010816	TGFB2	10:8305539-8405771	+	3.335497	3.1556130000000002	2.1048970000000002	3.215878	2.498164	2.173016
ENSSSCG00000019271	RF00100	10:8473521-8473823	+	0.0	0.0	0.0	0.0	0.0	0.0
ENSSSCG00000038539	-	10:8559281-8946372	-	0.0	0.14608	0.0	0.061065999999999995	0.0	0.094044
ENSSSCG00000010817	LYPLAL1	10:8946442-9146518	+	4.550866	4.565932	4.564221	1.4107100000000001	4.012353	3.733186
ENSSSCG00000010818	-	10:9111230-9111439	-	0.0	0.0	0.0	0.0	0.0	0.0
ENSSSCG00000039095	SLC30A10	10:9527528-9567626	-	0.0	0.045101	0.0	0.008976000000000001	0.005852	0.009236
ENSSSCG00000010821	EPRS	10:9579178-9648367	-	21.417616	21.077807999999997	24.509741	24.42461	20.956858	19.359827
ENSSSCG00000010822	BPNT1	10:9659485-9684115	-	5.9347449999999995	1.22116	7.258382000000001	8.092680999999999	7.450622	6.497439
ENSSSCG00000010823	IARS2	10:9685673-9739980	+	13.132882	14.07345	14.375776	15.519801999999999	15.064885999999998	14.512695
ENSSSCG00000032560	ssc-mir-215	10:9704606-9704701	-	0.0	0.0	0.0	0.0	0.0	0.0
ENSSSCG00000040000	ssc-mir-194b	10:9704910-9704987	-	0.0	0.9013690000000001	0.0	0.0	0.0	0.0
ENSSSCG00000010824	RAB3GAP2	10:9734747-9828345	-	4.1173589999999995	3.7216339999999994	3.528839	1.219378	2.964998	1.6413650000000002
ENSSSCG00000018308	RF00340	10:9777076-9777207	-	0.479429	0.107522	0.22647199999999998	1.131905	0.805617	0.187105
ENSSSCG00000035486	MIR664	10:9777080-9777150	-	1.429438	0.318984	0.6621600000000001	0.123366	0.137469	0.41442299999999993
ENSSSCG00000019397	RF00026	10:9917736-9917841	+	0.0	0.0	0.0	0.0	0.0	0.0
ENSSSCG00000010825	MARK1	10:9980297-10104869	+	0.576699	0.728875	0.951724	0.9933299999999999	1.174483	1.300906
ENSSSCG00000027882	C1orf115	10:10115927-10127714	+	0.556898	0.6645979999999999	0.286497	0.27752	0.333086	0.184452
ENSSSCG00000010826	MARC2	10:10156795-10191317	+	1.974144	1.8079330000000002	1.901874	1.9916669999999999	2.309469	0.561581
ENSSSCG00000010829	MARC1	10:10190880-10216175	+	9.503817999999999	10.107358999999999	8.629307	10.073881	8.383001	0.14263299999999998
ENSSSCG00000020507	RF00619	10:10226490-10226607	+	0.0	0.687613	0.0	0.0	0.0	0.0
ENSSSCG00000032644	HLX	10:10264758-10273762	+	3.238081	2.441498	2.081541	2.4236240000000002	2.302634	2.321239
ENSSSCG00000010831	DUSP10	10:10866448-10921056	-	0.882287	0.877574	0.77751	0.7042010000000001	0.750297	1.4533040000000002
ENSSSCG00000037997	-	10:11007229-11313886	-	0.855735	0.8736219999999999	0.599557	0.7551979999999999	0.537828	0.813896
ENSSSCG00000033745	-	10:11014225-11034053	+	0.103094	0.25004699999999996	0.23413	0.15370799999999998	0.208936	0.104835
ENSSSCG00000010833	TAF1A	10:11315856-11362512	-	1.526951	1.974707	0.90696	2.372389	1.501672	1.3414059999999999
ENSSSCG00000010832	HHIPL2	10:11315857-11362415	-	0.0	0.0	0.0	0.0	0.0	0.0
ENSSSCG00000035197	-	10:11321527-11321981	+	0.265154	0.121024	0.321289	0.0	0.25807199999999997	0.0
ENSSSCG00000039079	-	10:11351244-11351563	-	0.231508	0.139127	0.0	0.49090500000000004	0.0	0.236256
ENSSSCG00000010834	MIA3	10:11362429-11428329	+	61.654697	40.838654	33.651665	53.50663	33.928249	31.196062
ENSSSCG00000010835	AIDA	10:11428399-11466854	-	27.104090000000003	28.023767	24.599424	27.022989000000003	24.781116	24.864594
ENSSSCG00000010836	BROX	10:11466004-11487440	+	18.084135	17.374062	17.203001	19.055546	17.233679000000002	18.512745000000002
ENSSSCG00000019408	RF00619	10:11473145-11473270	-	0.61836	0.0	0.182094	1.562733	0.251436	0.190601
ENSSSCG00000010837	FAM177B	10:11491559-11501712	+	0.02883	0.0	0.0	0.0	0.008851000000000001	0.0
ENSSSCG00000035479	DISP1	10:11525783-11709891	+	10.237392	10.521411	0.119999	9.766689999999999	9.209138000000001	8.263474
ENSSSCG00000031212	-	10:11835585-11845808	+	4.1578800000000005	4.154511	4.440239	4.724971	4.681341000000001	4.401693
ENSSSCG00000034117	RF00026	10:11881465-11881569	-	0.0	0.0	0.0	0.0	0.0	0.0
ENSSSCG00000023289	GREM2	10:11885280-11885780	-	0.25440100000000004	0.340022	0.0	0.055459	0.23952800000000002	0.0
ENSSSCG00000010840	RGS7	10:11950901-12322359	-	1.1426889999999998	1.1150950000000002	0.8307559999999999	1.0842049999999999	0.794724	1.3084149999999999
ENSSSCG00000028178	FH	10:12402675-12431821	-	4.643446	5.90511	3.69425	8.460206	4.876366	4.8095989999999995
ENSSSCG00000025686	KMO	10:12442410-12490409	+	0.0058	0.0	0.0	0.0	0.039585	0.0
ENSSSCG00000025290	ZNF596	10:12510541-12528981	-	3.108915	3.3624199999999997	4.114321	3.98599	3.769479	3.43877
[truncated: 21,534 more rows]
