# Supplementary material for: ACSL4 Directs Intramuscular Adipogenesis and Fatty Acid Composition in Pigs
Source: Animals (Basel). 2022 Jan 4;12(1):119. doi: 10.3390/ani12010119 (PMC8749670; doi:10.3390/ani12010119)
Supplement: Supplementary file 1 [file animals-12-00119-s001.zip › animals-1460961 - final - suppl/Table S3. Log2FC pvalue_DEG.csv]

gene_identifier	Symbol	gene_location	strand	baseMean	log2FoldChange	pvalue
ENSSSCG00000005751	COL5A1	1:273956343-274082908	+	69409.2502	-0.41993058	1.86E-06
ENSSSCG00000025698	SERPINE1	3:8864669-8869943	+	14704.77197	-0.494490452	1.04E-05
ENSSSCG00000034682	-	12:26376747-26408346	+	21766.7533	-0.479930776	1.07E-05
ENSSSCG00000036135	COL1A1	12:26379000-26397284	-	549305.6274	-0.471016558	1.11E-05
ENSSSCG00000035595	HMCN1	9:126850577-127341646	+	6392.541989	-0.353784236	1.62E-05
ENSSSCG00000005030	NID2	1:181698940-181772768	-	5869.030271	-0.382133655	3.06E-05
ENSSSCG00000004012	THBS2	1:855024-883694	+	32885.7246	-0.29807046	0.00010451
ENSSSCG00000008311	CYP26B1	3:70572970-70593461	+	6439.209843	0.454789165	0.000163784
ENSSSCG00000029570	PXDN	3:132306433-132362841	+	7744.707979	-0.274308898	0.000226616
ENSSSCG00000028996	ALDH1A1	1:226161373-226217339	-	16719.52661	0.256255911	0.000346858
ENSSSCG00000031866	TIMP3	5:12185819-12242604	-	84168.48394	0.197341319	0.000448757
ENSSSCG00000017082	SPARC	16:71368164-71380972	+	72189.80718	-0.365855814	0.000543014
ENSSSCG00000039926	-	Y:6512528-6524995	-	8834.478109	-0.333132623	0.000619344
ENSSSCG00000023920	P3H1	6:168535654-168690034	+	16571.4713	-0.269599829	0.000693921
ENSSSCG00000039468	SERPINH1	9:9782939-9794484	+	37129.73934	-0.267803348	0.000715581
ENSSSCG00000012832	-	X:487572-513928	-	17217.94488	-0.307222909	0.000918222
ENSSSCG00000003514	HSPG2	6:79850757-79921097	-	68364.10175	-0.407881874	0.00103361
ENSSSCG00000015326	COL1A2	9:74174220-74210398	+	333130.1761	-0.328786051	0.001350705
ENSSSCG00000000145	MYH9	5:11398166-11455054	+	112419.2861	-0.291959219	0.001594441
ENSSSCG00000008266	LOXL3	3:68498183-68517445	+	6166.764596	-0.333703165	0.001563724
ENSSSCG00000004192	CTGF	1:31673798-31680169	+	25680.05141	-0.307369268	0.001853652
ENSSSCG00000011609	FBLN2	13:70757274-70830432	-	24065.55649	-0.404053024	0.001928156
ENSSSCG00000032527	FOSL2	3:110819947-110842850	-	8880.682825	-0.196926131	0.002040476
ENSSSCG00000038507	-	1:179454934-179456807	-	9661.603148	0.324476608	0.002275619
ENSSSCG00000010728	CPXM2	14:133245329-133395378	-	8261.886969	-0.363147155	0.002407134
ENSSSCG00000008041	PKD1	3:39849512-39899455	+	18899.35274	-0.200153798	0.002587366
ENSSSCG00000016035	COL5A2	15:93611549-93843645	-	88565.44324	-0.38224378	0.002982168
ENSSSCG00000016578	FLNC	18:19757303-19787727	-	10985.59777	-0.257084332	0.003091539
ENSSSCG00000003253	-	6:56236316-56278582	-	6234.228711	-0.180890671	0.003409607
ENSSSCG00000010219	ARID5B	14:65408598-65598485	+	5911.542322	-0.358626383	0.003546188
ENSSSCG00000023498	HSPB6	6:45178564-45183998	-	7023.721773	-0.27484045	0.003585324
ENSSSCG00000003743	GALNT1	6:119357006-119493897	+	10945.2619	0.339991055	0.004186741
ENSSSCG00000007585	ACTB	3:4084263-4090356	-	116872.8742	-0.211506673	0.004311418
ENSSSCG00000027669	-	15:119952799-119998645	-	7995.396181	-0.309000845	0.004531953
ENSSSCG00000015056	REXO2	9:41977971-41988697	+	7626.682449	-0.188654541	0.004718159
ENSSSCG00000033299	-	X:124889644-124945463	+	223765.5392	-0.257881357	0.005268549
ENSSSCG00000003153	FTL	6:54231121-54232753	+	138589.6981	0.348903986	0.006100177
ENSSSCG00000037376	MXRA7	12:4822319-4862761	+	7618.552778	-0.285146281	0.005980865
ENSSSCG00000032003	-	2:4973917-5009533	-	9373.053161	-0.163523588	0.006594957
ENSSSCG00000029949	CD248	2:6070910-6073510	+	9106.397504	-0.273509035	0.007141024
ENSSSCG00000035849	PTPRF	6:167657680-167743729	-	15072.8777	-0.21454245	0.007048297
ENSSSCG00000003154	GYS1	6:54231329-54250317	-	138089.4298	0.322266783	0.007813414
ENSSSCG00000012971	EFEMP2	2:6455508-6467298	+	11047.4348	-0.292948403	0.009524753
ENSSSCG00000011643	AMOTL2	13:75490959-75509420	-	18006.29313	-0.299346621	0.009883919
ENSSSCG00000014232	LOX	2:125591789-125607594	-	14293.44361	-0.341742502	0.010218457
ENSSSCG00000031305	-	7:97851698-97852220	+	7409.610323	-0.213500706	0.010152032
ENSSSCG00000010181	C1orf198	14:59515681-59552282	+	5758.374035	-0.358088965	0.010603356
ENSSSCG00000010292	P4HA1	14:75825115-75919125	-	7362.459471	-0.281865703	0.010989724
ENSSSCG00000028022	COL6A2	AEMK02000328.1:596476-613713	-	136654.6388	-0.162450696	0.011265099
ENSSSCG00000036007	MFAP4	12:60141072-60144627	+	17211.75122	-0.164746666	0.011091814
ENSSSCG00000014568	ST5	9:665307-702718	+	7811.627013	-0.240817271	0.011722225
ENSSSCG00000035230	PIEZO1	6:915274-967107	+	9864.487949	-0.186026859	0.012071129
ENSSSCG00000002898	-	6:45175647-45183952	+	6797.876808	-0.283260564	0.01250875
ENSSSCG00000033760	LTBP4	6:48835151-48861507	+	5892.732098	-0.234235818	0.012621199
ENSSSCG00000002368	LTBP2	7:97746110-97852479	-	90376.80183	-0.165013212	0.013965071
ENSSSCG00000012766	BGN	X:124250338-124296636	+	52599.60404	-0.170771127	0.014157641
ENSSSCG00000002142	TEP1	7:78491053-78530146	+	7232.135407	-0.158903203	0.014827052
ENSSSCG00000014136	VCAN	2:91287931-91811674	+	14453.25082	-0.295066769	0.014742007
ENSSSCG00000021084	S100A6	4:96098189-96100128	+	33530.19488	0.308788704	0.015089629
ENSSSCG00000027859	HDAC7	5:78151672-78166924	-	6048.098437	-0.216214246	0.015557084
ENSSSCG00000017300	MRC2	12:16058677-16119709	-	25995.47505	-0.192312015	0.016194105
ENSSSCG00000024578	PHLDB1	9:45902050-45950115	+	8869.298071	-0.160990306	0.016204298
ENSSSCG00000011147	-	10:65559040-65689638	+	28453.75801	0.272150912	0.016831651
ENSSSCG00000022506	-	13:208295467-208313130	+	249905.8971	-0.142300539	0.017008418
ENSSSCG00000002666	KIAA0513	6:3724793-3774979	-	8629.010574	-0.253566016	0.017967504
ENSSSCG00000012022	APP	13:189432066-189715911	-	29129.91647	-0.193398501	0.017712621
ENSSSCG00000021821	MYO1C	12:47692852-47715462	-	15359.90289	-0.235750948	0.01818875
ENSSSCG00000024678	MEGF6	6:65053927-65141497	-	7599.793097	-0.202609546	0.017813376
ENSSSCG00000017987	-	12:53659574-53698840	-	6917.989302	-0.285407065	0.018749774
ENSSSCG00000005944	NDRG1	4:8014439-8071406	+	7532.079438	-0.184145782	0.020132334
ENSSSCG00000028355	ACTG1	12:1313762-1323365	+	183138.6261	-0.161311787	0.020111236
ENSSSCG00000035511	C1QTNF1	12:3161357-3181393	-	17884.86151	-0.30116291	0.019744002
ENSSSCG00000036702	ACTN1	7:92550704-92644567	-	29676.3172	-0.237218795	0.020822628
ENSSSCG00000006612	S100A10	4:97261199-97275019	+	8363.287863	0.247795747	0.02127648
ENSSSCG00000014871	TSKU	9:10927343-10940830	+	8570.269732	0.22092372	0.021512054
ENSSSCG00000001695	VEGFA	7:38746055-38762342	+	11053.29161	-0.168543843	0.024318502
ENSSSCG00000002381	NEK9	7:98275979-98322250	-	5838.575541	0.13890794	0.024280647
ENSSSCG00000005317	TLN1	1:236414815-236450945	-	35566.38518	-0.244163379	0.024113902
ENSSSCG00000010604	SH3PXD2A	14:114519928-114777238	-	5670.401047	-0.18630474	0.023007452
ENSSSCG00000011377	LAMB2	13:31738286-31751291	-	7993.269291	-0.265160308	0.02353228
ENSSSCG00000013597	RPS28	2:70953708-70954776	-	13566.43334	0.215931897	0.023627276
ENSSSCG00000017728	MYO1D	12:42120319-42489189	+	6457.659767	-0.319897037	0.02213369
ENSSSCG00000023371	EHD2	6:53423485-53443404	+	27207.70508	-0.207662155	0.02247481
ENSSSCG00000040642	LASP1	12:23222708-23267860	-	8835.563399	-0.203907458	0.022795894
ENSSSCG00000004570	TPM1	1:108985778-109019044	-	20809.3795	-0.27332574	0.026119346
ENSSSCG00000013638	ILF3	2:69414023-69443215	+	7444.218731	0.168200296	0.027323145
ENSSSCG00000017239	RPL38	12:6883947-6898764	-	7206.865336	0.181327871	0.027375071
ENSSSCG00000028879	PLOD3	3:8911789-8919516	-	6132.512483	-0.162203285	0.027987664
ENSSSCG00000000033	TSPO	5:5723190-5735131	-	8674.656562	-0.196621121	0.028883789
ENSSSCG00000002516	WARS	7:121212980-121238132	-	11050.88459	-0.179836142	0.029011435
ENSSSCG00000035863	PLIN2	1:203683875-203713121	+	8166.245922	0.231058889	0.029361934
ENSSSCG00000000423	LRP1	5:22436202-22518418	+	180976.0481	-0.180088748	0.029893485
ENSSSCG00000037449	CSF1	4:110176300-110198663	-	25105.01774	-0.194896984	0.030058783
ENSSSCG00000015567	FAM129A	9:126007493-126172579	-	5696.77394	-0.243503792	0.031209546
ENSSSCG00000017168	9-Sep	12:4254777-4347683	-	7487.043675	-0.160927139	0.031726788
ENSSSCG00000011616	COPG1	13:71707216-71730018	+	6721.669757	-0.144406168	0.033338759
ENSSSCG00000000843	TXNRD1	5:80170334-80236277	-	17946.5047	0.161848773	0.044527486
ENSSSCG00000001565	CDKN1A	7:32359455-32362271	+	7823.778811	0.144243506	0.039103423
ENSSSCG00000001814	IQGAP1	7:52958096-53130721	+	12675.92361	-0.158017808	0.036064844
ENSSSCG00000003183	RRAS	6:54680597-54684719	-	5987.675403	-0.130408809	0.046035842
ENSSSCG00000003603	COL16A1	6:88177191-88239392	-	16932.1163	-0.174404122	0.040561247
ENSSSCG00000003983	SMAP2	6:170714931-170763908	-	6903.057859	-0.212707907	0.046459503
ENSSSCG00000004509	LIPG	1:99081904-99110876	+	5585.275042	-0.228715458	0.040958025
ENSSSCG00000005203	IL33	1:215899420-215941873	-	10884.23664	0.227144263	0.041551728
ENSSSCG00000005316	TPM2	1:236402247-236410905	-	21573.08125	-0.273242634	0.04140132
ENSSSCG00000006540	PBXIP1	4:94832270-94848870	+	7404.768039	-0.173857611	0.043949902
ENSSSCG00000006717	PHGDH	4:101445977-101478147	-	6146.627277	0.280830307	0.034375198
ENSSSCG00000006940	CYR61	4:130389473-130395163	-	15443.0425	-0.439408761	0.038593841
ENSSSCG00000008239	CAPG	3:59351860-59366862	+	17815.9624	0.259418917	0.042716635
ENSSSCG00000009112	SEC24D	8:104886287-105005399	+	6405.906357	-0.185609381	0.036242304
ENSSSCG00000009545	COL4A2	11:76997126-77165491	+	33861.02139	-0.226971142	0.037164857
ENSSSCG00000010247	DDX21	14:72040083-72061392	+	5849.757021	0.133572486	0.043388713
ENSSSCG00000010313	VCL	14:76700124-76811869	+	30694.24599	-0.246784815	0.037161773
ENSSSCG00000011101	ITGB1	10:56078401-56173795	-	38861.24775	-0.200212363	0.037941758
ENSSSCG00000011471	FLNB	13:39789703-39938754	+	18579.8733	-0.206253447	0.037950927
ENSSSCG00000012119	-	X:9649611-9651661	+	67101.12401	-0.253521786	0.04369171
ENSSSCG00000012597	PLS3	X:94885072-94972095	+	7006.573528	-0.221005725	0.041212571
ENSSSCG00000015273	ATP2B4	9:64336349-64445666	+	13887.74033	-0.120788186	0.045750702
ENSSSCG00000015825	ADGRA2	15:48574571-48610619	-	11296.90942	-0.144962205	0.045544724
ENSSSCG00000016034	COL3A1	15:93556914-93596360	+	120505.5142	-0.183587124	0.033993843
ENSSSCG00000016381	SNED1	15:139821363-139875422	+	6680.014385	-0.235158075	0.045528287
ENSSSCG00000016634	CAV1	18:29648118-29682467	-	8200.343795	0.219708355	0.037726846
ENSSSCG00000016753	POLD2	18:51038260-51048413	+	16780.08158	-0.17417242	0.046580319
ENSSSCG00000020915	P4HA2	2:134502212-134595499	-	9076.038843	-0.181855533	0.040180557
ENSSSCG00000021880	MXRA8	6:63630938-63635555	-	12547.68002	-0.258870034	0.036979962
ENSSSCG00000023377	EMP3	6:53757491-53763413	+	6197.071642	0.21926705	0.036582743
ENSSSCG00000025049	CYBRD1	15:77649030-77695138	+	9628.634708	-0.229242143	0.039780759
ENSSSCG00000029331	PALLD	14:20680282-21020259	-	21004.83283	-0.238216831	0.044316533
ENSSSCG00000032007	RTN4	3:86180050-86252544	+	26500.02354	-0.176642488	0.041459778
ENSSSCG00000032330	THY1	9:46605260-46612266	-	19346.80029	-0.179911499	0.043797339
ENSSSCG00000036812	MPRIP	12:61077147-61186101	-	7818.787212	-0.158910987	0.042421564
ENSSSCG00000038994	CLIC4	6:82401036-82483729	+	18615.90392	-0.193912861	0.045444017
ENSSSCG00000039046	-	X:83018320-83022283	+	13239.96247	0.123571584	0.043318886
ENSSSCG00000040710	SURF4	1:272975164-272988658	-	11637.92666	-0.132519959	0.041403469
ENSSSCG00000000839	ALDH1L2	5:79491978-79554896	+	9542.827025	-0.136156802	0.047386549
ENSSSCG00000010703	-	14:132043159-132103588	+	19568.36473	-0.242391212	0.048378251
ENSSSCG00000013849	TPM4	2:61450736-61476814	-	67815.32615	-0.191979965	0.048543633
ENSSSCG00000028612	PTPRS	2:73622409-73679458	+	7707.818631	-0.130999077	0.048491904
ENSSSCG00000017422	FKBP10	12:20871052-20882856	-	24430.12023	-0.137534374	0.049605295
ENSSSCG00000039795	MYL6	5:21559299-21562418	+	21192.78749	-0.183734159	0.04974769
ENSSSCG00000008040	TSC2	3:39896887-39979949	-	6853.585149	-0.123737325	0.050630235
ENSSSCG00000000755	ERC1	5:68223294-68691230	+	6241.265868	-0.147207391	0.054544156
ENSSSCG00000004484	COL12A1	1:90744289-90872963	+	27309.10756	-0.480154095	0.054966448
ENSSSCG00000008245	TMSB10	3:59776236-59777257	-	41449.27121	-0.225603301	0.054761182
ENSSSCG00000010092	PI4KA	14:50390410-50492013	-	8154.480214	-0.140904884	0.054715848
ENSSSCG00000015244	APLP2	9:56798723-56872071	+	14900.50887	-0.119582315	0.054735744
ENSSSCG00000016754	AEBP1	18:51045450-51056983	-	44829.41395	-0.174421495	0.054077571
ENSSSCG00000017900	KIF1C	12:51900301-51922150	-	18786.80857	-0.148088525	0.051295236
ENSSSCG00000021363	CHD3	12:53097729-53165653	+	12894.89911	-0.158497722	0.054208318
ENSSSCG00000022945	UCHL1	8:32353246-32367348	+	7379.535919	0.212357504	0.05202494
ENSSSCG00000035520	-	X:22068922-22069186	+	5709.376926	0.139280026	0.051934625
ENSSSCG00000039324	FLII	12:60475700-60488644	+	13033.50095	-0.124377911	0.054150856
ENSSSCG00000040507	PDLIM7	2:80452893-80472663	+	9152.845305	-0.190268469	0.053069048
ENSSSCG00000013278	TSPAN18	2:17465704-17671567	-	9092.234648	-0.218386987	0.055639782
ENSSSCG00000011274	CTNNB1	13:25159603-25208313	+	17136.56332	0.121646035	0.056613006
ENSSSCG00000009851	-	14:34524090-34530545	-	8051.794044	0.148004725	0.057429564
ENSSSCG00000029855	LHFPL6	11:14319425-14576135	-	6482.720364	-0.231549566	0.057982458
ENSSSCG00000000916	LUM	5:91748494-91760563	+	15080.76705	0.212417299	0.060731754
ENSSSCG00000008633	PDIA6	3:125751910-125776955	+	14340.84428	-0.13578669	0.06044031
ENSSSCG00000011621	SEC61A1	13:72254462-72270336	-	9154.457731	-0.139638745	0.060457629
ENSSSCG00000015271	PRELP	9:64190982-64207001	+	32096.2113	0.112186654	0.060667367
ENSSSCG00000020976	CSRP1	10:23843132-23864025	-	13638.04813	-0.240434993	0.061590447
ENSSSCG00000027124	-	14:42180006-42198269	+	10456.72257	-0.462509612	0.061468146
ENSSSCG00000027676	NOP56	17:32957208-32965378	-	6187.456022	0.14318013	0.062161272
ENSSSCG00000033608	LOXL2	14:7435033-7540958	-	23936.29118	-0.167228086	0.062194544
ENSSSCG00000004658	FBN1	1:123101260-123359568	+	106248.702	-0.410720733	0.062888442
ENSSSCG00000009864	MED13L	14:36063644-36383803	+	5509.841516	-0.186279979	0.064079627
ENSSSCG00000016078	HSPE1	15:101373976-101376144	+	6501.115759	0.13129905	0.063994063
ENSSSCG00000006487	CCT3	4:93733953-93753798	+	11639.48355	0.137540906	0.065434709
ENSSSCG00000008377	CCT4	3:79924549-79945457	+	6934.809493	0.134618885	0.065917501
ENSSSCG00000008557	EMILIN1	3:112031945-112039933	-	13907.94653	-0.150129079	0.066004214
ENSSSCG00000010312	PLAU	14:76629275-76635894	+	6932.410154	-0.228914683	0.065506453
ENSSSCG00000013876	MYO9B	2:60455626-60547119	-	7130.248833	-0.14527666	0.064576507
ENSSSCG00000032398	VGLL3	13:168790019-168836814	+	7022.97005	-0.443156231	0.066895602
ENSSSCG00000037508	GSN	1:261295717-261376583	+	21376.3116	-0.170023054	0.06713311
ENSSSCG00000005380	COL15A1	1:240710270-240829204	+	19038.72302	-0.126948491	0.067589396
ENSSSCG00000014540	-	2:9535046-9538043	+	118296.7438	0.214047255	0.073341295
ENSSSCG00000000018	KIAA0930	5:4152072-4195613	+	6254.151971	-0.122502908	0.075941728
ENSSSCG00000008504	CRIM1	3:103612659-103815997	-	10277.44809	-0.205216799	0.075093139
ENSSSCG00000014811	INPPL1	9:6793971-6807286	+	11266.32255	-0.118525158	0.076420548
ENSSSCG00000016857	DAB2	16:24514722-24777242	-	5656.105242	-0.246292145	0.075143709
ENSSSCG00000017164	TIMP2	12:3254494-3300831	+	38408.64175	-0.149236211	0.076063537
ENSSSCG00000039962	HSPB1	3:10037946-10039704	-	6750.703402	-0.174854857	0.075754028
ENSSSCG00000005455	SVEP1	1:251370189-251571076	-	8547.984522	-0.629987688	0.078344783
ENSSSCG00000001834	MFGE8	7:54539614-54571637	-	9218.628675	-0.161158497	0.083725309
ENSSSCG00000001930	PKM	7:60971835-61033954	+	79743.57863	0.157434673	0.083881056
ENSSSCG00000005041	FERMT2	1:182519684-182606869	-	10033.65058	-0.17783367	0.080104264
ENSSSCG00000007085	-	17:25998126-26050353	+	15475.27416	-0.163971807	0.08040977
ENSSSCG00000010320	-	14:77766686-77783527	+	7877.172838	0.137934888	0.081126855
ENSSSCG00000016275	NCL	15:132163463-132174219	-	22732.48269	0.150008653	0.081508563
ENSSSCG00000021408	TKT	13:35347339-35377387	-	9941.321375	0.107808775	0.083971948
ENSSSCG00000028542	-	2:9034185-9046293	+	5893.440061	0.115166049	0.082149962
ENSSSCG00000032241	GPNMB	9:92037509-92071499	+	8444.619316	0.658694069	0.084272804
ENSSSCG00000034266	CACNA1H	3:40633235-40694815	-	9030.650177	-0.526223415	0.081933967
ENSSSCG00000035446	CAVIN1	12:20374923-20390250	+	29970.35985	-0.185875549	0.079731691
ENSSSCG00000036501	WDR1	8:6409441-6452516	-	19940.3585	-0.102614188	0.084148112
ENSSSCG00000010299	ANXA7	14:76205195-76234645	-	6534.200868	0.142618594	0.08585789
ENSSSCG00000011859	HEG1	13:135296562-135358672	+	8842.946081	-0.217344083	0.086249323
ENSSSCG00000014578	DENND5A	9:268109-360067	+	7916.737475	-0.128283553	0.085662525
ENSSSCG00000017294	DCAF7	12:15319584-15350976	-	5911.17737	-0.158741619	0.087134647
ENSSSCG00000030798	FUS	3:17311058-17326641	-	8947.841814	0.194999056	0.089335045
ENSSSCG00000000382	SMARCC2	5:21560934-21636211	-	19742.44668	-0.130034409	0.090531995
ENSSSCG00000031261	RHOQ	3:93970551-94012662	-	5886.995653	-0.161384338	0.090718825
ENSSSCG00000036049	PEG10	9:74474091-74486980	+	14824.73677	-0.179787498	0.090141226
ENSSSCG00000003637	MAP7D1	6:92298780-92322693	+	8578.271843	-0.105334151	0.091854173
ENSSSCG00000009555	LAMP1	11:78600645-78617616	+	10815.45475	0.106743744	0.091439124
ENSSSCG00000000968	SBF1	5:260722-287455	+	11638.41702	-0.110402639	0.095092097
ENSSSCG00000002374	DLST	7:98090813-98112213	+	5916.141838	0.105026726	0.095454813
ENSSSCG00000003150	NUCB1	6:54180038-54210782	+	7211.635772	-0.136608676	0.096107128
ENSSSCG00000006539	SHC1	4:94818322-94832084	+	10086.40751	-0.117882361	0.094787763
ENSSSCG00000012771	SLC6A8	X:124444283-124454026	+	10381.38694	-0.122343915	0.094496047
ENSSSCG00000012836	AP2A2	2:580191-632663	+	5722.27309	-0.108176001	0.095550248
ENSSSCG00000013181	SERPING1	2:13322843-13338996	-	5556.825916	-0.232729805	0.096811759
ENSSSCG00000013909	CRLF1	2:59222566-59235596	+	10156.4145	0.169006351	0.096613898
ENSSSCG00000031838	-	4:95695809-95699449	-	11208.984	0.137179229	0.096348678
ENSSSCG00000032622	PPP3CC	14:6639461-6803650	+	6793.073821	-0.149375408	0.092487003
ENSSSCG00000039194	KANK2	2:69896120-69925227	-	15975.40352	-0.170121243	0.093138178
ENSSSCG00000040678	TYMS	6:105642381-105660601	-	6489.428591	0.183337944	0.100127079
ENSSSCG00000008510	LTBP1	3:106300751-106724923	-	7624.008492	-0.205280766	0.100790074
ENSSSCG00000004700	PDIA3	1:127786174-127814096	-	22980.28179	-0.112277162	0.102050663
ENSSSCG00000033326	RPL37	16:25799554-25803548	-	22022.49908	0.122003503	0.101920863
ENSSSCG00000004789	THBS1	1:131728784-131746115	-	239460.0838	-0.508378959	0.103567737
ENSSSCG00000016461	ZYX	18:6861287-6870582	-	10486.40035	-0.103039332	0.103616667
ENSSSCG00000029606	AOX1	15:104157527-104238400	+	7959.682064	0.133800492	0.102725752
ENSSSCG00000004414	-	1:75428689-75457898	-	17308.17503	-0.155245456	0.105728945
ENSSSCG00000005680	PRRX2	1:269853399-269902468	+	7916.334567	-0.140774268	0.105074895
ENSSSCG00000014031	HNRNPAB	2:80187022-80194169	-	8624.940655	0.137985947	0.104150019
ENSSSCG00000027378	SH3PXD2B	16:51733150-51858771	+	6208.920311	-0.155281402	0.105937214
ENSSSCG00000029230	ECM1	4:98615741-98633269	-	8234.737026	0.199694075	0.10523284
ENSSSCG00000002965	ACTN4	6:47446034-47569609	+	28299.76516	-0.125975112	0.109689715
ENSSSCG00000010260	SAR1A	14:73090844-73108156	-	8303.514959	-0.127292822	0.109565212
ENSSSCG00000015340	ASNS	9:77318341-77336290	-	7069.3666	0.14503981	0.110586173
ENSSSCG00000023245	NONO	X:57289521-57319564	+	11516.97851	0.106983216	0.110167911
ENSSSCG00000030546	HSD11B1L	2:73286903-73294718	-	16765.4694	0.106975454	0.109848027
ENSSSCG00000040421	HMG20B	2:75092663-75098562	-	6308.866178	-0.147748619	0.11017757
ENSSSCG00000003654	MACF1	6:95150836-95304767	+	6837.765089	-0.149497878	0.111319167
ENSSSCG00000032164	PEA15	4:90263601-90277308	-	7992.912241	-0.134744575	0.113545142
ENSSSCG00000016406	ESYT2	18:565145-643306	+	9012.412917	-0.121481661	0.114203024
ENSSSCG00000013297	CD44	2:25788693-25884257	-	6656.737046	0.138278092	0.115167702
ENSSSCG00000030857	LENG8	6:58860184-58870930	-	11646.94844	-0.170836058	0.115663463
ENSSSCG00000011848	TFRC	13:133878636-134000847	+	7936.883297	0.207646628	0.117353894
ENSSSCG00000025768	CALM1	7:112154880-112171836	+	15631.03177	-0.109365527	0.117103944
ENSSSCG00000015396	SEMA3D	9:95280192-95506651	+	8188.845225	-0.160960896	0.119175264
ENSSSCG00000026994	ADAMTS10	2:70732530-70751869	+	5535.104007	-0.398427079	0.118962608
ENSSSCG00000036335	-	4:95679159-95709888	+	13800.91439	0.140647106	0.120679593
ENSSSCG00000000675	C1R	5:63644321-63681418	+	10507.45261	-0.189724581	0.124713909
ENSSSCG00000006644	CERS2	4:98250768-98260503	+	6158.935215	0.097495303	0.123498672
ENSSSCG00000027358	RPS17	7:52386040-52389099	+	17165.68243	0.102957233	0.124832585
ENSSSCG00000034723	PYCR1	12:1060565-1068657	+	6581.70961	-0.105929552	0.124454921
ENSSSCG00000039314	MCL1	4:98527907-98568965	+	7234.527768	-0.112924261	0.126137033
ENSSSCG00000001835	ABHD2	7:54655619-54776144	+	6393.815518	-0.125683284	0.127314847
ENSSSCG00000001679	XPO5	7:38529084-38570015	-	10855.26846	0.09189633	0.128275085
ENSSSCG00000021250	FKBP9	18:40485924-40532730	-	10213.21065	-0.148768909	0.129725962
ENSSSCG00000000038	CYB5R3	5:6152922-6169262	+	8657.361498	-0.127139653	0.134483429
ENSSSCG00000000293	ITGA5	5:19583451-19611209	-	14298.39701	-0.102778009	0.136220903
ENSSSCG00000003839	-	6:155800840-155894915	+	13653.58108	0.549797572	0.135493631
ENSSSCG00000006081	RPL30	4:38701720-38720780	+	20340.61204	0.093087176	0.132876477
ENSSSCG00000006777	RHOC	4:107732897-107737705	+	6680.749983	-0.105653376	0.136988674
ENSSSCG00000009668	CLU	14:11335595-11378882	-	40686.44183	-0.095178001	0.135758695
ENSSSCG00000009746	RAN	14:24311577-24317769	-	8601.496417	0.13027383	0.135553389
ENSSSCG00000015988	HNRNPA3	15:82958242-82964421	+	7251.12364	0.108503018	0.131523602
ENSSSCG00000027466	PCOLCE	3:8523449-8528758	+	8820.507939	-0.163265297	0.135916237
ENSSSCG00000036724	CRYAB	9:39638506-39643530	-	6288.593927	-0.339639879	0.135449285
ENSSSCG00000038423	GLA	X:83020959-83033054	-	8256.656848	0.112306235	0.136503237
ENSSSCG00000039148	P4HB	12:1121321-1131290	+	22785.82759	-0.105281065	0.132716
ENSSSCG00000002754	NQO1	6:17292770-17302627	+	7851.825703	0.497213105	0.137959298
ENSSSCG00000005656	-	1:269056717-269064634	+	8519.229315	0.105491655	0.1408334
ENSSSCG00000010834	MIA3	10:11362429-11428329	+	6546.491626	-0.102534077	0.140460212
ENSSSCG00000012318	MAGED1	X:45258781-45330462	+	6190.411284	-0.103232734	0.140388146
ENSSSCG00000017024	CCNG1	16:60349255-60356740	-	15910.08462	0.096749019	0.140170487
ENSSSCG00000017882	MYBBP1A	12:50488136-50506140	-	11065.5528	0.142650344	0.140272886
ENSSSCG00000013736	PRDX2	2:66207880-66216017	+	9298.181981	0.146538211	0.142187989
ENSSSCG00000024001	PLXNA1	13:73053094-73094627	-	8739.648298	-0.092831745	0.143029232
ENSSSCG00000026004	MSRB3	5:29695951-29863592	+	10199.9141	-0.126246605	0.143345788
ENSSSCG00000005453	-	1:251264178-251277550	-	12522.93823	0.123309531	0.145956254
ENSSSCG00000006386	COPA	4:90141203-90192324	+	8885.968986	-0.090901479	0.145834475
ENSSSCG00000027529	BIRC3	9:33003017-33063418	+	5761.832398	-0.113824596	0.146340608
ENSSSCG00000002682	MBTPS1	6:4503479-4558615	+	6062.828786	-0.089090018	0.147663928
ENSSSCG00000010679	EIF3A	14:128966336-129007234	-	20274.83238	0.090378708	0.149087224
ENSSSCG00000012403	-	X:57520939-57560761	+	6247.431679	-0.145188564	0.148573919
ENSSSCG00000001660	PTK7	7:38135877-38208138	+	9036.910797	-0.106146541	0.15268827
ENSSSCG00000008433	CALM2	3:93372003-93386649	+	10572.16285	-0.090522954	0.153326999
ENSSSCG00000010447	ACTA2	14:100865313-100886984	-	93948.25454	-0.492390679	0.152603478
ENSSSCG00000016998	-	16:52765297-52781862	-	25012.59005	0.104903734	0.151726102
ENSSSCG00000026761	CCT8	13:192407979-192423368	-	6731.417852	0.088223141	0.154225687
ENSSSCG00000033733	-	13:202935783-202943324	-	5879.355716	0.115282772	0.153868758
ENSSSCG00000000288	HNRNPA1	5:19484613-19494938	+	13107.09584	0.093314903	0.162610331
ENSSSCG00000000681	P3H3	5:63871508-63884835	-	6602.264533	-0.102366739	0.160968128
ENSSSCG00000001849	ANPEP	7:55351083-55373894	-	10582.28511	-0.1517947	0.157792524
ENSSSCG00000003385	PARK7	6:68628835-68646312	+	6872.671692	0.087044261	0.162561396
ENSSSCG00000003433	PLOD1	6:71987933-72019707	+	8515.905907	-0.090281842	0.15995191
ENSSSCG00000004294	-	1:54563092-54598412	-	8725.400032	0.110751995	0.162408075
ENSSSCG00000006709	NOTCH2	4:100951359-101150179	+	26040.07718	-0.147564577	0.158218118
ENSSSCG00000020846	SCARA3	14:11367438-11403169	+	11379.41367	-0.094870567	0.160475987
ENSSSCG00000025941	PTP4A1	1:45144490-45218748	+	6114.152641	0.100304465	0.158882256
ENSSSCG00000031076	MAPK7	12:60128686-60149270	-	22864.04114	-0.090922037	0.158552857
ENSSSCG00000036136	BHLHE40	13:61525926-61535671	+	6346.40734	0.118411747	0.158669503
ENSSSCG00000036505	-	6:144782319-144918584	+	6055.547872	-0.095982226	0.155638546
ENSSSCG00000038950	VARS	7:23886206-23899066	-	5924.938164	0.096200633	0.157294429
ENSSSCG00000039426	FSTL1	13:139847241-139902039	+	67310.50356	-0.156690647	0.162492316
ENSSSCG00000002452	LGMN	7:114175183-114217319	-	36766.60171	0.161149922	0.163860681
ENSSSCG00000015270	FMOD	9:64059853-64074106	-	134666.8142	-0.116839482	0.164616397
ENSSSCG00000034357	DAG1	13:32028894-32092451	+	10322.44703	-0.131617178	0.164192804
ENSSSCG00000034131	TXNDC5	7:5210062-5236824	-	12141.10571	-0.106274274	0.16524897
ENSSSCG00000008602	LAPTM4A	3:118152587-118170279	+	17667.21254	-0.100481777	0.16853963
ENSSSCG00000011689	PLOD2	13:86401762-86513631	-	6906.147589	-0.322420133	0.167756066
ENSSSCG00000016581	CALU	18:19841425-19875793	-	18541.26981	-0.113285458	0.166226612
ENSSSCG00000031249	PTTG1IP	13:207493658-207507011	-	10445.03515	-0.146413374	0.168254356
ENSSSCG00000037360	CST3	17:30468258-30474471	-	13156.69051	-0.298928715	0.167844488
ENSSSCG00000038646	-	10:13444339-13477179	-	19344.42047	-0.097410875	0.167266592
ENSSSCG00000013405	-	2:48667694-48679368	+	32929.58868	-0.090613049	0.169295228
ENSSSCG00000007000	FAT1	17:8466099-8579924	+	30275.03857	-0.104916994	0.170576643
ENSSSCG00000009327	-	11:7195549-7321072	-	10315.15415	0.144157556	0.172077736
ENSSSCG00000011867	MYLK	13:136619308-136809673	+	8952.23744	-0.381296567	0.173077443
ENSSSCG00000017752	WSB1	12:43884933-43904110	+	16674.37633	-0.126853278	0.172096029
ENSSSCG00000038359	EIF5A	12:52659007-52667663	+	28366.84034	0.101066838	0.172864314
ENSSSCG00000040777	RPL22	6:67091106-67102112	-	12014.5495	0.08335079	0.171348868
ENSSSCG00000036402	MYL9	17:39788171-39799143	+	7736.952008	-0.309453616	0.173715154
ENSSSCG00000037791	NKD2	16:79399139-79420313	-	19113.67206	-0.137049909	0.174482239
ENSSSCG00000040735	DDAH1	4:130483878-130617536	+	10727.89572	-0.334012524	0.17506045
ENSSSCG00000005055	LGALS3	1:184478643-184496155	+	9255.153099	0.127712536	0.177027827
ENSSSCG00000015072	PCSK7	9:44564419-44596975	-	71474.10464	-0.351547603	0.177891508
ENSSSCG00000016267	ITM2C	15:131614676-131628624	+	11714.6232	0.095575708	0.177736667
ENSSSCG00000032197	GNG3	2:9053093-9065889	-	6657.460276	-0.169659699	0.178063179
ENSSSCG00000038506	-	9:135025441-135078907	-	10448.76153	0.086058987	0.176269886
ENSSSCG00000009761	NCOR2	14:28663512-28818417	+	8703.103671	-0.107743067	0.179521845
ENSSSCG00000014338	HSPA9	2:140515243-140532443	-	10619.07253	0.107608942	0.180306788
ENSSSCG00000015073	TAGLN	9:44560785-44567385	+	69901.88098	-0.358033644	0.182405399
ENSSSCG00000029652	TMBIM6	5:15674017-15692944	+	9959.417901	-0.122166538	0.182857227
ENSSSCG00000001910	ISLR	7:59349680-59352843	-	7428.635162	-0.165792808	0.184668451
ENSSSCG00000039290	MTPN	18:13329186-13395460	+	10901.20574	-0.106171268	0.185602157
ENSSSCG00000000171	CKAP4	5:14021321-14030039	+	6055.88507	-0.120752402	0.186572885
ENSSSCG00000017818	SERPINF1	12:47948982-47959470	+	22284.46535	-0.100915578	0.188546425
ENSSSCG00000018076	-	MT:8059-8129	-	16317.18832	0.094633602	0.188392029
ENSSSCG00000039460	-	6:59556687-59562147	+	33950.42654	0.085666377	0.189158342
ENSSSCG00000035733	PLXNB2	5:390363-418324	+	25647.50065	-0.0823907	0.189870019
ENSSSCG00000000915	DCN	5:91678608-91713925	+	33301.23511	0.100917432	0.190653528
ENSSSCG00000009244	SEC31A	8:135432059-135495122	+	11358.33247	-0.07710625	0.192622895
ENSSSCG00000011229	STT3B	13:17533733-17635035	+	8484.323866	0.098441899	0.193853634
ENSSSCG00000017525	NFE2L1	12:24303394-24316764	+	16438.16971	-0.096011287	0.193886798
ENSSSCG00000023653	GLIS2	3:37998071-38018721	-	7071.9935	-0.106254103	0.191361314
ENSSSCG00000037803	MARCKS	1:79789752-79796128	+	14666.35541	-0.147714251	0.192503057
ENSSSCG00000040793	CTSD	2:1184804-1198471	-	27708.0105	0.09377464	0.193473117
ENSSSCG00000008294	ACTG2	3:69094860-69121547	-	8968.847766	-0.61492954	0.196848448
ENSSSCG00000010314	AP3M1	14:76809471-76835678	-	15534.96464	-0.140976559	0.195522986
ENSSSCG00000031337	SNX18	16:33776746-33863054	+	5521.247234	-0.309381553	0.196746315
ENSSSCG00000033120	PALM2	1:250680933-251190886	+	7024.333069	0.093488119	0.196448779
ENSSSCG00000005024	PYGL	1:180637348-180719442	-	6570.42811	0.085820169	0.198195148
ENSSSCG00000009565	GAS6	11:78849088-78881970	-	13903.486	-0.104007999	0.199663481
ENSSSCG00000011357	SHISA5	13:31180825-31205072	-	5598.41088	-0.081739902	0.200396088
ENSSSCG00000013647	CDC37	2:69202335-69225994	-	7082.456508	0.100000059	0.19885206
ENSSSCG00000026412	PLXNA2	9:134584201-134796211	+	15524.23645	0.138530215	0.202254238
ENSSSCG00000028423	RBBP4	6:88987149-89006811	+	5674.707686	0.09828758	0.198974644
ENSSSCG00000029251	-	13:30633054-30805610	-	20376.08941	-0.091950422	0.201387243
ENSSSCG00000030396	SETD7	8:87478520-87527189	+	7768.873759	-0.082988335	0.201657596
ENSSSCG00000040833	BRF2	15:48568346-48575333	+	7166.59558	-0.102750686	0.201753233
ENSSSCG00000006501	SSR2	4:94010763-94023783	+	11525.85873	-0.079256625	0.207570786
ENSSSCG00000009620	BMP1	14:6443923-6489061	+	8226.389316	-0.097626593	0.205525925
ENSSSCG00000012440	PGK1	X:62187404-62210705	+	12709.23448	-0.103372382	0.205688954
ENSSSCG00000012957	SF3B2	2:6277487-6293616	-	7201.981245	0.082128475	0.206832487
ENSSSCG00000015453	PDIA4	9:109252011-109280324	+	9684.021895	-0.099297949	0.20314732
ENSSSCG00000017783	-	12:45332229-45396730	-	6329.805475	-0.107755436	0.204744255
ENSSSCG00000028227	RPN2	17:40322364-40378866	+	10935.19806	-0.087503151	0.207427754
ENSSSCG00000037432	PLPPR3	2:77538967-77555519	+	7272.293947	0.085764594	0.206722184
ENSSSCG00000038967	NADK	6:63844432-63864097	-	19308.53833	-0.080657361	0.205279326
ENSSSCG00000006578	S100A4	4:96088028-96091249	+	13094.5614	0.438848151	0.20945194
ENSSSCG00000025108	G6PD	X:125025564-125041318	-	10367.89835	0.08474282	0.20943739
ENSSSCG00000014435	CSNK1A1	2:150612045-150662431	-	8541.05666	0.087741108	0.210058105
ENSSSCG00000016824	RAI14	16:20373752-20434125	+	13533.91081	-0.15514697	0.212651147
ENSSSCG00000002414	SEL1L	7:104218296-104283256	-	8530.113037	-0.088583743	0.215010649
ENSSSCG00000004199	EPB41L2	1:32417499-32630639	+	10000.19714	-0.091780044	0.215578207
ENSSSCG00000010877	HNRNPU	10:17476877-17497130	-	14107.28343	0.073664104	0.215096004
ENSSSCG00000021118	GSPT1	3:31237106-31273865	+	7868.217077	0.086644801	0.214375776
ENSSSCG00000023247	OPTN	10:48530845-48582917	-	5967.008272	-0.087653433	0.214983364
ENSSSCG00000003914	-	6:165824594-165861430	+	14335.28457	0.315964711	0.21894979
ENSSSCG00000017513	NPEPPS	12:23804872-23892031	+	9425.354501	0.075118776	0.219086443
ENSSSCG00000003105	SLC1A5	6:52647438-52661464	-	7797.043096	-0.081755083	0.219892306
ENSSSCG00000007173	IDH3B	17:32955117-32964819	+	7145.030734	0.107108973	0.220607282
ENSSSCG00000004578	ANXA2	1:111588306-111635100	+	49268.75958	0.092447881	0.228011278
ENSSSCG00000005608	ANGPTL2	1:267639638-267672923	-	14204.80821	-0.110049359	0.221982956
ENSSSCG00000006775	CAPZA1	4:107768079-107822396	-	7868.141301	0.084534358	0.227332012
ENSSSCG00000008359	RAB1A	3:76837309-76870202	+	8973.624856	-0.118181771	0.22831854
ENSSSCG00000009509	IPO5	11:67004363-67060550	+	9509.200706	-0.094585401	0.226596562
ENSSSCG00000009872	PLBD2	14:38515839-38543586	-	6392.590259	0.115482386	0.227560039
ENSSSCG00000009934	-	14:41442278-41470211	+	6754.528285	-0.104338842	0.22506864
ENSSSCG00000010340	PRXL2A	14:82249269-82273169	+	11353.2632	0.304615279	0.228080029
ENSSSCG00000028827	PARVA	2:46839485-47028078	-	11865.31359	-0.087408872	0.223183244
ENSSSCG00000037245	HNRNPDL	8:135802407-135813032	+	9222.880741	0.085051947	0.224624822
ENSSSCG00000039139	-	AEMK02000452.1:3037931-3060486	-	8927.350613	-0.079662674	0.225181408
ENSSSCG00000039591	SERINC3	17:46904840-46924819	-	5904.485232	-0.093879191	0.224375704
ENSSSCG00000039265	COX6A1	14:40408593-40423624	+	6531.7357	0.076216357	0.229356742
ENSSSCG00000012576	CHRDL1	X:90703425-90827344	-	47073.23684	-0.381353859	0.23057243
ENSSSCG00000034815	U2AF2	6:59774190-59789742	+	7329.199611	0.084870062	0.231509975
ENSSSCG00000009526	ITGBL1	11:70041968-70248362	+	7618.212614	-0.781861019	0.233310959
ENSSSCG00000003691	MYL12A	6:103388428-103425091	-	22219.87011	-0.078884285	0.235738042
ENSSSCG00000007391	MATN4	17:47617571-47630458	-	6625.119348	-0.142740979	0.234616824
ENSSSCG00000028902	RB1CC1	4:77593839-77649550	+	5840.880741	-0.092627027	0.235610196
ENSSSCG00000027746	-	8:4120799-4123084	-	7179.699789	0.080245791	0.23796525
ENSSSCG00000000258	RARG	5:18436268-18458624	-	6317.829906	0.09522716	0.238788722
ENSSSCG00000001501	VPS52	7:29623546-29639140	-	7529.851004	-0.071166087	0.243341572
ENSSSCG00000005373	NANS	1:239842418-239918286	+	6640.799006	0.08442979	0.244223908
ENSSSCG00000017957	EIF4A1	12:52868366-52874874	+	21697.97125	0.087759511	0.244637111
ENSSSCG00000004244	MAN1A1	1:42729722-42896291	+	7156.321164	0.117044826	0.246228978
ENSSSCG00000035690	SFPQ	6:91389859-91408301	-	9648.206928	0.108878087	0.246840788
ENSSSCG00000013094	DDB1	2:10171698-10200920	+	10665.0994	-0.067843804	0.24823394
ENSSSCG00000000576	-	5:51810967-51831490	+	11310.45647	0.079810595	0.265536143
ENSSSCG00000001499	DST	7:28811974-29299171	+	26014.65037	-0.078548642	0.255564772
ENSSSCG00000001819	MAN2A2	7:53498909-53520697	+	6501.216565	-0.118062666	0.260939093
ENSSSCG00000004123	UTRN	1:20511240-21043642	-	8441.417786	-0.274989446	0.257097858
ENSSSCG00000004441	DSE	1:81996969-82063845	+	7962.653436	0.07035982	0.268365893
ENSSSCG00000005706	ABL1	1:270761674-270906709	+	6505.455107	-0.081214767	0.255484348
ENSSSCG00000005997	COL14A1	4:18690198-19180122	-	41323.33143	-0.089747215	0.261645337
ENSSSCG00000006324	-	4:85029951-85057807	+	6870.321545	0.074200516	0.260882423
ENSSSCG00000007314	-	17:39360225-39495061	+	8566.954429	0.088991515	0.268324602
ENSSSCG00000007812	XPO6	3:18772101-18880646	+	7569.264126	-0.070560379	0.259081524
ENSSSCG00000008180	EIF5B	3:54863623-54930849	-	6658.015036	0.078187725	0.255831036
ENSSSCG00000008957	AMCF-II	8:70007995-70010425	+	39955.15665	0.277554367	0.254648728
ENSSSCG00000010253	HK1	14:72382912-72460924	+	11944.7977	-0.093579809	0.250690775
ENSSSCG00000011033	VIM	10:43517283-43530623	+	265867.6944	0.12338131	0.266334135
ENSSSCG00000011226	TGFBR2	13:16784365-16876656	+	9745.594856	0.071803152	0.261491318
ENSSSCG00000015560	ARPC5	9:124837759-124848198	-	9713.345644	-0.085021057	0.26802491
ENSSSCG00000016379	HDLBP	15:139954951-140025443	-	33055.75488	-0.067269827	0.266519844
ENSSSCG00000016535	CALD1	18:14267959-14478503	-	157368.5469	-0.34347102	0.263863976
ENSSSCG00000016974	MAP1B	16:48403048-48501397	+	14846.03363	-0.067462696	0.261953695
ENSSSCG00000017104	NSUN2	16:75335759-75367180	+	6813.871636	0.093874617	0.257179066
ENSSSCG00000018078	COX2	MT:8203-8890	+	16506.86457	0.092082396	0.255015509
ENSSSCG00000023272	ILK	9:3144165-3159868	-	8423.599688	-0.077660079	0.251038551
ENSSSCG00000025295	NDFIP1	2:143629778-143734600	+	6236.821918	0.122187174	0.267156978
ENSSSCG00000025460	SPSB2	5:63835719-63842894	+	13965.53523	-0.06867802	0.254861881
ENSSSCG00000025675	EEF2	2:74746452-74759082	+	129910.2336	-0.069716244	0.252033737
ENSSSCG00000030484	AHR	9:86511339-86556143	+	11071.79551	-0.110283065	0.264876449
ENSSSCG00000031432	KDELR2	3:4716646-4735301	+	5601.847087	-0.081200899	0.264262631
ENSSSCG00000033497	RERE	6:68957283-69211169	-	7771.151398	-0.084457087	0.263664597
ENSSSCG00000036476	REEP3	14:66966357-67071197	+	7153.573156	-0.109686502	0.258669563
ENSSSCG00000039894	CD99	Y:5946965-5982865	+	15681.72941	0.146879772	0.265396527
ENSSSCG00000040317	SOD2	1:7679352-7691724	+	27084.77438	-0.143466915	0.257795301
ENSSSCG00000022545	CALM3	6:52506708-52519581	+	9340.066134	-0.071818517	0.269039317
ENSSSCG00000030535	SNX9	1:9130336-9238992	-	6390.686284	0.070782321	0.270900942
ENSSSCG00000000194	-	5:15153184-15270100	+	6241.484596	-0.068032767	0.274006482
ENSSSCG00000005654	SPTAN1	1:268936026-269003036	+	16296.25762	-0.069496612	0.272580711
ENSSSCG00000009111	SYNPO2	8:104677583-104844171	-	7217.464228	-0.420195418	0.274090759
ENSSSCG00000009256	ANTXR2	8:137611222-137879187	+	6543.259738	-0.095369713	0.274512309
ENSSSCG00000034072	-	5:80521815-80531021	-	6494.228721	-0.110364063	0.273009165
ENSSSCG00000011803	EIF4A2	13:124582394-124590016	+	21840.22194	0.074731408	0.275176953
ENSSSCG00000004049	ACAT2	1:7597333-7612910	-	6676.096082	0.068339377	0.275929344
ENSSSCG00000000444	DCTN2	5:22799287-22814480	-	5553.860498	-0.092965754	0.278113693
ENSSSCG00000002039	MMP14	7:76174503-76186094	-	38955.37364	-0.077824435	0.277475814
ENSSSCG00000009097	ANXA5	8:102387828-102421352	+	24329.10163	0.085352375	0.276990487
ENSSSCG00000032556	-	3:18234775-18263324	+	32434.51631	-0.066975751	0.278681151
ENSSSCG00000007073	ISM1	17:21948119-22033741	+	7692.44191	-0.291724961	0.280121727
ENSSSCG00000011928	CCDC80	13:147179591-147244752	+	7877.366668	-0.538248446	0.280741699
ENSSSCG00000003554	-	6:83246934-83260993	+	8366.262881	-0.07538786	0.290016291
ENSSSCG00000009004	SFRP2	8:75337106-75347522	+	124354.0321	-0.356080673	0.28965531
ENSSSCG00000010517	-	14:108822681-108833058	+	19800.22303	0.070597955	0.29046697
ENSSSCG00000008443	EPAS1	3:94167752-94253662	-	7553.270332	-0.085813575	0.292763353
ENSSSCG00000040470	RPS20	4:75762184-75766362	+	45264.66495	0.064543704	0.294262461
ENSSSCG00000006550	ATP8B2	4:95426058-95446602	-	6615.769302	-0.077073645	0.295083804
ENSSSCG00000000190	TUBA1B	5:15150224-15190862	-	34468.4067	-0.059150941	0.297929148
ENSSSCG00000003798	SERBP1	6:145186715-145203417	+	15060.87226	0.079580908	0.297291042
ENSSSCG00000031733	AKAP12	1:14906823-15016841	-	8704.316691	-0.296655876	0.296951148
ENSSSCG00000040706	DBN1	2:80480859-80496873	+	5845.110121	-0.067767802	0.300482979
ENSSSCG00000000405	-	5:21981708-21992407	-	17355.34195	0.069582834	0.303609898
ENSSSCG00000003806	LEPROT	6:146974639-146987306	-	7931.146024	-0.114736489	0.303348485
ENSSSCG00000012842	RPLP2	2:507896-510700	+	21460.00941	0.063545222	0.303337466
ENSSSCG00000013538	KHSRP	2:72656951-72668963	+	8491.852502	0.06978789	0.303334865
ENSSSCG00000003694	EMILIN2	6:103730621-103786896	-	8841.033003	-0.070836491	0.306946435
ENSSSCG00000010756	MGMT	14:138499161-138771540	+	6851.194973	0.073750797	0.308734318
ENSSSCG00000023998	PSMD2	13:122187460-122203658	+	9950.019944	0.061593349	0.305364135
ENSSSCG00000028485	-	6:168716727-168736488	-	35243.06868	0.070436137	0.306493016
ENSSSCG00000028609	SLC12A4	6:28550358-28577721	-	7091.788071	-0.085025597	0.309186712
ENSSSCG00000032544	MTA1	AEMK02000452.1:3460802-3495997	+	5871.245081	-0.075490718	0.3083618
ENSSSCG00000038806	AXL	6:49245802-49277917	+	12750.60535	-0.074278844	0.309484358
ENSSSCG00000039054	CRTAP	13:18994593-19039910	+	8935.205461	-0.067595453	0.306297008
ENSSSCG00000001793	ADAMTSL3	7:51006366-51363704	-	6723.538597	0.068139917	0.311555874
ENSSSCG00000006899	RPL5	4:124358816-124368272	-	43226.07619	0.058959882	0.311511853
ENSSSCG00000005601	HSPA5	1:265930042-265947997	-	18992.98461	-0.112311727	0.31311022
ENSSSCG00000030049	-	6:49280296-49314893	+	7008.199013	0.073367787	0.312457116
ENSSSCG00000017569	CHAD	12:26695148-26746682	-	6258.295158	0.11823773	0.314463325
ENSSSCG00000028304	ZFP36L1	7:92488010-92495427	-	10428.61454	0.079680414	0.31397769
ENSSSCG00000012251	USP9X	X:36760774-36885294	+	5880.256722	-0.064932976	0.316312742
ENSSSCG00000024692	RRBP1	17:26050887-26120305	-	16386.68627	-0.07067829	0.315734016
ENSSSCG00000025507	RPL27	12:19891918-19894481	-	17112.34523	0.060467695	0.317853218
ENSSSCG00000029954	THRAP3	6:92350072-92414023	+	7033.792529	0.062143008	0.318088769
ENSSSCG00000015948	DYNC1I2	15:77803334-77859701	+	5552.172557	0.070096319	0.319361116
ENSSSCG00000006193	TRAM1	4:64768372-64836126	+	5863.375511	-0.073495016	0.32227303
ENSSSCG00000006496	LMNA	4:93897687-93949802	-	60191.24563	0.098590731	0.324701226
ENSSSCG00000007540	CABLES2	17:61763726-61778399	-	12998.97044	0.073925515	0.32589897
ENSSSCG00000018091	ND5	MT:12935-14755	+	64368.27403	0.069051656	0.321435806
ENSSSCG00000025109	PLD3	6:48645424-48667804	+	5708.682284	-0.083692106	0.3261317
ENSSSCG00000035852	CSNK1D	12:768699-797385	+	7140.737441	-0.067584633	0.324683419
ENSSSCG00000039243	CD81	2:1625551-1643041	+	15657.14023	-0.072513366	0.32401569
ENSSSCG00000039745	HMOX1	AEMK02000361.1:1954602-1965962	+	35914.96935	0.428015597	0.325154637
ENSSSCG00000040273	-	13:134588328-134638645	+	18138.66259	0.060924417	0.325967119
ENSSSCG00000003660	-	6:95379777-95399063	-	10889.45328	0.067706643	0.330768464
ENSSSCG00000010594	NT5C2	14:114062454-114196611	-	7861.18184	-0.112119864	0.327224117
ENSSSCG00000015106	HYOU1	9:46262859-46276995	-	7902.362642	-0.086378781	0.328520243
ENSSSCG00000022343	ENO1	6:69385486-69401708	-	77543.30629	0.080751447	0.330182938
ENSSSCG00000033657	GREM1	1:136617105-136629292	+	40725.2306	0.236614	0.330184881
ENSSSCG00000035392	IGFBP2	15:118822009-118852036	+	64266.51994	-0.125639489	0.328280706
ENSSSCG00000039372	EMC10	6:55316379-55322249	+	6284.591327	0.080813394	0.328814349
ENSSSCG00000014133	RPS23	2:90679043-90680985	-	24233.93712	0.063221854	0.331574456
ENSSSCG00000013602	HNRNPM	2:70794794-70858984	-	8905.384775	0.087626561	0.333330082
ENSSSCG00000031888	DDIT4	14:75116851-75123872	+	6171.165024	-0.072363705	0.33343336
ENSSSCG00000000633	YBX3	5:61337862-61361282	+	12636.18194	0.063935968	0.334835486
ENSSSCG00000005625	ENG	1:268306120-268343936	-	9145.644517	0.085886248	0.338652074
ENSSSCG00000035875	OS9	5:22957929-23004463	+	5679.429679	-0.067883364	0.340284423
ENSSSCG00000015227	SRPRA	9:53354747-53365820	-	10965.21627	-0.05986658	0.340968424
ENSSSCG00000012277	TIMP1	X:42102211-42106415	+	7557.157772	-0.213175037	0.344103856
ENSSSCG00000035768	-	3:26776749-26784118	+	19939.13885	0.053267175	0.344668759
ENSSSCG00000038912	IFITM3	2:125432-129890	-	12045.25645	-0.081164916	0.345444951
ENSSSCG00000028886	IPO7	9:111107-163583	-	10719.71516	0.067156218	0.346155928
ENSSSCG00000017202	-	12:5631686-5635794	+	11415.23386	0.065205354	0.348017188
ENSSSCG00000001518	ITPR3	7:29835869-29902160	+	13128.60209	0.069476619	0.351295385
ENSSSCG00000012984	-	2:6715580-6733538	-	11610.78049	0.086802163	0.351711808
ENSSSCG00000033860	ZMAT3	13:117113277-117147607	-	12687.13094	0.064310532	0.350915106
ENSSSCG00000036350	HNRNPA2B1	18:46203102-46216449	+	22848.37827	0.071157964	0.349718695
ENSSSCG00000017428	JUP	12:20902395-20931205	+	7304.501519	-0.068037333	0.353429408
ENSSSCG00000007815	GTF3C1	3:19368353-19442659	+	7535.270162	-0.066082921	0.356481479
ENSSSCG00000008697	HTT	8:1809684-1934024	+	7637.919162	-0.0679369	0.355668251
ENSSSCG00000008959	CXCL2	8:70054756-70163415	+	5946.641426	0.213274908	0.354705217
ENSSSCG00000027806	SAMHD1	17:40117360-40171904	-	6927.145741	0.073624333	0.356604462
ENSSSCG00000000084	ATF4	5:8738880-8745368	-	14371.0867	0.067501344	0.358683268
ENSSSCG00000004425	LAMA4	1:78072305-78223968	-	10318.15899	-0.081315586	0.358970922
ENSSSCG00000026806	DHX9	9:124141933-124186961	+	11971.86165	0.061768845	0.359601384
ENSSSCG00000010281	PSAP	14:74734188-74858240	-	41932.54648	-0.052191783	0.360755589
ENSSSCG00000037274	PTMA	15:132356414-132361442	+	24125.65518	0.083026162	0.361332515
ENSSSCG00000024669	NBL1	6:78059392-78071604	+	15670.47395	0.068518666	0.362042793
ENSSSCG00000011399	GNAI2	13:32671432-32737112	+	16350.23957	0.05492665	0.366700838
ENSSSCG00000011952	-	13:157411983-157418654	+	18981.17938	0.052560407	0.363936584
ENSSSCG00000012365	MSN	X:51843385-51970107	+	29154.31028	-0.060415911	0.365327375
ENSSSCG00000012731	-	X:121575140-121596538	-	6429.193456	-0.061938982	0.367574834
ENSSSCG00000016590	SND1	18:20261473-20653617	-	12688.8401	-0.061630206	0.366823062
ENSSSCG00000017514	KPNB1	12:23915911-23946076	+	15351.34341	0.060700083	0.367641516
ENSSSCG00000029944	FASN	12:922418-937560	+	14747.56772	-0.069321078	0.367783847
ENSSSCG00000036213	FGF2	8:101282308-101343916	-	11474.87743	0.070253933	0.363990023
ENSSSCG00000012985	-	2:6701340-6723929	+	21014.03994	0.092319268	0.370092326
ENSSSCG00000018081	ATP6	MT:9120-9800	+	20576.27103	0.057057695	0.371610767
ENSSSCG00000039847	C1S	5:63667706-63708214	-	9551.51761	-0.210983147	0.371132772
ENSSSCG00000018094	CYTB	MT:15342-16481	+	13769.72243	0.05812625	0.375843402
ENSSSCG00000030849	-	X:98178149-98181610	-	11608.36722	0.062350492	0.377091377
ENSSSCG00000001022	SSR1	7:4662949-4685892	-	6295.461696	-0.061217045	0.3815977
ENSSSCG00000002829	MMP2	6:30058595-30087031	-	51642.91967	-0.067792035	0.385406774
ENSSSCG00000004705	MAP1A	1:127915939-127936924	-	10009.12159	-0.066888158	0.387107688
ENSSSCG00000006776	MOV10	4:107735562-107763596	-	9348.757596	-0.060905024	0.387150179
ENSSSCG00000006816	AHCYL1	4:110090900-110132955	-	7763.042392	-0.074020044	0.379132693
ENSSSCG00000006900	FAM69A	4:124229560-124360027	+	6151.176536	0.053964642	0.386046022
ENSSSCG00000008048	RNPS1	3:39739077-39758379	+	5820.675745	0.056670794	0.386662577
ENSSSCG00000009217	PKD2	8:131002967-131058940	-	7748.398923	-0.060851935	0.385763484
ENSSSCG00000012772	BCAP31	X:124453341-124484766	-	6368.320765	0.054336777	0.387859063
ENSSSCG00000017584	PPP1R9B	12:26320717-26336562	-	5779.500214	0.068298899	0.381547974
ENSSSCG00000025192	-	8:30684483-30699189	-	27020.963	0.053261275	0.387243449
ENSSSCG00000031791	ARF4	13:39407182-39430254	-	10835.2976	-0.05427075	0.386779047
ENSSSCG00000034854	SEC16A	AEMK02000682.1:1261119-1293601	+	6086.263701	-0.057388478	0.382048931
ENSSSCG00000038594	SDC4	17:47646933-47670461	-	11017.05938	-0.111167642	0.385050973
ENSSSCG00000005267	ANXA1	1:226413516-226431961	+	25935.43488	0.061675414	0.39160342
ENSSSCG00000018069	ND2	MT:5087-6128	+	15399.02776	0.054085871	0.393422891
ENSSSCG00000013421	-	2:77548191-77563134	-	11131.7915	0.052148322	0.396736845
ENSSSCG00000016988	ERGIC1	16:51283312-51403499	-	7360.364002	-0.062762875	0.396598556
ENSSSCG00000026617	EIF2S2	17:37538321-37570346	-	7780.37952	0.053528518	0.397999462
ENSSSCG00000027128	LONP1	2:73265550-73288514	+	19785.07004	0.05597422	0.399224949
ENSSSCG00000013174	CTNND1	2:13144073-13209250	-	6611.38675	-0.06775552	0.400696384
ENSSSCG00000013916	COMP	2:59061459-59068846	+	18328.26953	-0.410502704	0.400207613
ENSSSCG00000004163	BCLAF1	1:27872183-27919899	+	5742.905022	0.063611539	0.407346454
ENSSSCG00000005715	PRRC2B	1:271336386-271430916	+	9509.038704	-0.05012353	0.403756929
ENSSSCG00000005914	SHARPIN	4:601081-608983	+	5662.986689	0.062684469	0.401712321
ENSSSCG00000006468	HDGF	4:93341790-93352803	+	5524.373191	0.062919046	0.405855702
ENSSSCG00000009974	EWSR1	14:46408687-46442086	+	9219.80583	0.050752346	0.408882764
ENSSSCG00000012965	DRAP1	2:6409730-6412238	-	6797.063827	0.082174426	0.406096468
ENSSSCG00000013381	RPS13	2:42030566-42033378	+	20603.02595	0.047371262	0.410224399
ENSSSCG00000023792	-	6:54288367-54304270	+	7283.137	-0.063541226	0.409789838
ENSSSCG00000024260	RPL11	6:81522760-81526880	+	21582.59383	0.051469064	0.408630625
ENSSSCG00000025928	-	6:53974297-53978564	-	29031.29376	-0.047822798	0.409301885
ENSSSCG00000034197	EDEM1	13:61703722-61732242	+	6825.300114	0.0545367	0.40712538
ENSSSCG00000034927	-	3:18467779-18489661	+	8311.898633	0.055674578	0.407984197
ENSSSCG00000038880	RPL23	12:23279965-23290204	+	31102.11691	0.049469874	0.406158776
ENSSSCG00000029059	SSRP1	2:13619449-13630026	+	8380.339324	0.052309774	0.411173539
ENSSSCG00000000261	IGFBP6	5:18353171-18357225	+	6937.651978	0.194161809	0.418297941
ENSSSCG00000000694	GAPDH	5:64126481-64133991	-	65724.83216	0.067621261	0.419309932
ENSSSCG00000002495	SYNE3	7:116665429-116770312	-	11339.8535	0.051218128	0.417941337
ENSSSCG00000006553	UBAP2L	4:95471131-95697954	-	10507.68444	0.049034755	0.419582657
ENSSSCG00000007521	NELFCD	17:59128694-59143205	+	6194.617315	0.050900786	0.417836349
ENSSSCG00000012837	CHID1	2:548601-570867	-	6425.357066	-0.059443229	0.416532468
ENSSSCG00000014285	8-Sep	2:135074119-135104444	-	7537.916678	0.05116136	0.419959953
ENSSSCG00000018075	COX1	MT:6511-8055	+	260762.2869	0.050347294	0.419483003
ENSSSCG00000027381	GGCX	3:59202363-59217131	+	6546.227336	-0.057415672	0.415405816
ENSSSCG00000016061	MYO1B	15:95874398-96066990	+	8285.346976	0.049583225	0.42091821
ENSSSCG00000000685	TPI1	5:63832435-63843134	-	14015.19362	-0.047421489	0.422463842
ENSSSCG00000009772	-	14:29390335-29400437	-	5646.330403	0.059190407	0.42233123
ENSSSCG00000016364	GPC1	15:139457653-139487725	+	5932.056145	-0.053895387	0.424249366
ENSSSCG00000002523	CDC42BPB	AEMK02000452.1:1650035-1765830	-	5838.396389	-0.052097535	0.425787129
ENSSSCG00000014339	CTNNA1	2:140682371-140873347	+	13986.79764	-0.04834868	0.425844428
ENSSSCG00000026819	NID1	14:55239632-55348956	+	11131.18047	-0.104161928	0.426876573
ENSSSCG00000036612	TNFAIP2	AEMK02000452.1:1806065-1820339	+	17774.99734	-0.203222335	0.428480655
ENSSSCG00000006556	TPM3	4:95542324-95573009	+	6957.87986	0.069608296	0.430588925
ENSSSCG00000000496	CCT2	5:33858639-33875661	+	7272.188298	0.054503674	0.439159129
ENSSSCG00000001409	PRRC2A	7:23742343-23755885	+	15581.52655	0.055732811	0.440098661
ENSSSCG00000001868	TSPAN3	7:57158916-57187515	-	6431.059482	-0.069654041	0.433336153
ENSSSCG00000008303	CCT7	3:69522759-69547387	-	12075.79592	0.054925267	0.438599736
ENSSSCG00000008980	SCARB2	8:71838395-71910461	-	10517.11069	-0.059442716	0.436854309
ENSSSCG00000016077	HSPD1	15:101321360-101373878	-	16219.61816	0.063180399	0.436977658
ENSSSCG00000016737	-	18:50561926-50566861	-	34225.98405	0.049988492	0.437094578
ENSSSCG00000020808	-	3:16843420-16858699	-	8295.370306	0.063674606	0.432426394
ENSSSCG00000023674	SON	13:197161237-197197123	+	13241.54827	0.046221339	0.434718804
ENSSSCG00000025924	IGFBP5	15:118857471-118878593	-	31496.12848	-0.200565111	0.440108949
ENSSSCG00000033169	RPS15	2:77043329-77045218	-	31283.72448	0.047437799	0.438307422
ENSSSCG00000034207	CEBPB	17:51722426-51724298	+	6206.867091	0.083317633	0.434513243
ENSSSCG00000002535	HSP90AA1	AEMK02000452.1:916989-978221	-	57044.62538	-0.045622369	0.449683591
ENSSSCG00000002664	GSE1	6:3246730-3349122	-	9011.07944	-0.058002902	0.448548402
ENSSSCG00000011342	DHX30	13:30602223-30635645	+	11035.08727	-0.050642992	0.449290342
ENSSSCG00000012974	CFL1	2:6469254-6475019	+	27389.11616	0.047518708	0.444332774
ENSSSCG00000013906	KXD1	2:59238813-59250849	-	20090.78369	0.04662146	0.445588652
ENSSSCG00000017591	NME2	12:27439501-27445017	+	9055.493841	0.057236665	0.442215203
ENSSSCG00000018082	COX3	MT:9800-10583	+	64105.74813	0.046298259	0.44644138
ENSSSCG00000018087	ND4	MT:11359-12736	+	24924.13629	0.04513072	0.447159541
ENSSSCG00000032457	-	17:59045610-59052605	-	16980.18475	-0.046631698	0.448066196
ENSSSCG00000032846	IMPAD1	4:75191250-75215908	+	7499.185874	-0.057820227	0.442679267
ENSSSCG00000032942	-	16:250211-322054	-	7532.233861	-0.049007721	0.444777313
ENSSSCG00000033854	LGALS1	5:10147115-10153256	-	22784.12996	0.069363311	0.447347408
ENSSSCG00000039544	-	14:80473928-80481209	+	24308.79869	0.044917712	0.444769869
ENSSSCG00000007431	CTSA	17:48082494-48089967	+	6274.706598	0.050195832	0.452519748
ENSSSCG00000022317	SLC38A10	12:1481220-1514497	+	10236.82695	-0.057628534	0.452874473
ENSSSCG00000023784	SEMA3C	9:99251338-99433224	+	26433.5335	-0.058978517	0.451840234
ENSSSCG00000037792	COX7A1	6:45517229-45520721	-	6597.942939	0.052489286	0.451814054
ENSSSCG00000036723	EMP1	5:59244702-59268025	-	28942.84594	-0.051253391	0.454343694
ENSSSCG00000003577	WASF2	6:84621743-84697426	-	6612.867829	-0.058796205	0.455699769
ENSSSCG00000022725	FLOT1	7:23249124-23265109	-	34618.37411	0.050930629	0.45810367
ENSSSCG00000003332	SDF4	6:63529650-63544788	-	7162.32295	-0.047425609	0.459519497
ENSSSCG00000006760	HIPK1	4:106566986-106627413	-	11453.9056	-0.054955657	0.461833809
ENSSSCG00000007289	TRPC4AP	17:38385651-38468281	-	5636.186576	-0.046954964	0.462142296
ENSSSCG00000017403	STAT3	12:20407189-20472993	+	8400.423904	-0.072954026	0.464539144
ENSSSCG00000001502	RPS18	7:29638833-29642912	+	32435.46156	0.044784372	0.465867144
ENSSSCG00000001571	MTCH1	7:32617426-32635580	-	7324.905014	-0.053656256	0.469381677
ENSSSCG00000006033	EIF3E	4:29289332-29345385	+	8692.019946	-0.049253364	0.473383282
ENSSSCG00000006062	YWHAZ	4:35975508-36010670	+	11340.47425	0.055219907	0.474705624
ENSSSCG00000006197	SULF1	4:65595949-65778884	-	9061.876754	-0.226962524	0.473604426
ENSSSCG00000010476	MYOF	14:104767783-104941440	-	18761.54456	-0.043739451	0.470135314
ENSSSCG00000017355	GRN	12:18893202-18900649	-	9656.497403	-0.046335829	0.470972743
ENSSSCG00000018734	MIR1282	1:127766052-127766152	+	12239.98921	-0.052312262	0.472826082
ENSSSCG00000022300	MAT2A	3:59218688-59225298	-	15061.28463	0.068800599	0.467905252
ENSSSCG00000036296	-	9:46235738-46242465	-	19441.55089	0.041512177	0.47430576
ENSSSCG00000039094	PLEC	4:689226-752960	+	99904.84518	0.07122866	0.474160877
ENSSSCG00000039191	CBX5	5:19446089-19484629	-	6959.981233	-0.054280699	0.472504445
ENSSSCG00000029411	CAPN2	10:19758729-19819314	+	15829.09939	-0.040403971	0.476137507
ENSSSCG00000036537	NFIC	2:75193170-75263372	-	6000.057443	-0.059984457	0.476982387
ENSSSCG00000004952	SMAD3	1:164998457-165124449	+	5828.494743	-0.085098314	0.479379861
ENSSSCG00000022760	HNRNPK	10:30975671-30987956	+	15709.78657	0.047815471	0.479210344
ENSSSCG00000029034	COX4I1	6:3131019-3137482	-	8779.065177	-0.042113499	0.480709568
ENSSSCG00000000152	RBFOX2	5:11633546-11905324	+	7202.211935	0.049440825	0.483510508
ENSSSCG00000020686	SDHA	16:79838154-79906500	-	8479.812988	0.043766188	0.484753997
ENSSSCG00000038089	COL18A1	13:207907834-207985181	+	22857.61097	0.201598339	0.485029052
ENSSSCG00000040397	COLEC12	6:105808092-106000187	+	7212.210278	0.088947826	0.484054781
ENSSSCG00000033689	GPS1	12:948989-959232	-	5697.361168	-0.054889984	0.489401229
ENSSSCG00000017146	RNF213	12:2087484-2212102	-	7739.92395	-0.050803983	0.491806612
ENSSSCG00000002799	CNOT1	6:20271594-20372920	-	5680.649423	-0.050402915	0.492974599
ENSSSCG00000016692	TAX1BP1	18:44823858-44910731	-	8367.340497	0.045537364	0.495175355
ENSSSCG00000033757	FKBP2	2:7865243-7871208	-	7660.082111	0.056170921	0.494878013
ENSSSCG00000018041	ALDH3A2	12:59935973-59954159	-	12144.52756	-0.040564747	0.497194315
ENSSSCG00000033720	-	AEMK02000452.1:2979841-3008520	+	7863.227616	-0.055458664	0.497091449
ENSSSCG00000034386	ATP2A2	14:31674654-31744978	+	11962.44694	-0.044926027	0.497537011
ENSSSCG00000013900	-	2:59637368-59684319	-	6832.581687	0.052081053	0.498808169
ENSSSCG00000000039	POLDIP3	5:6174559-6202081	+	5755.178177	-0.049290434	0.502820489
ENSSSCG00000008164	MAP4K4	3:52484107-52649625	-	11276.75965	-0.042989868	0.505250482
ENSSSCG00000008638	YWHAQ	3:126738803-126773220	+	10371.46142	0.043109916	0.503261041
ENSSSCG00000009047	SMARCA5	8:84137838-84224877	-	6163.651149	0.046771366	0.50110973
ENSSSCG00000011000	DNAJA1	10:33430985-33445584	-	6996.273229	0.053693064	0.503099571
ENSSSCG00000016019	NCKAP1	15:88425308-88528422	-	6367.963597	-0.045153742	0.507336644
ENSSSCG00000017543	CALCOCO2	12:25049346-25081023	+	9199.612491	0.04332699	0.506705987
ENSSSCG00000024823	RCN3	6:54599464-54611273	+	12842.89426	-0.056459797	0.504321072
ENSSSCG00000032010	RNH1	2:281921-290509	-	11710.09635	0.055427782	0.501572239
ENSSSCG00000035939	ZNF512B	17:62782774-62807552	-	7673.63565	-0.048410452	0.506596913
ENSSSCG00000037236	RPSA	13:24072510-24083686	+	66126.30979	0.039898632	0.503644995
ENSSSCG00000005437	-	1:248604822-248609718	-	8715.067688	0.053786783	0.509160921
ENSSSCG00000013599	ANGPTL4	2:70905765-70913026	-	7775.517033	-0.065273378	0.509110696
ENSSSCG00000024052	GPX4	2:77320464-77323938	-	6596.875882	-0.045800261	0.509776681
ENSSSCG00000000104	DDX17	5:9485487-9505157	+	11700.6122	-0.039069113	0.519101787
ENSSSCG00000000849	-	5:80512208-80520068	-	10440.22306	-0.055587195	0.527900371
ENSSSCG00000001410	BAG6	7:23756984-23768515	-	6469.823502	0.041936964	0.533100959
ENSSSCG00000001918	NPTN	7:59713204-59840591	+	5572.734585	0.047093933	0.516254908
ENSSSCG00000003402	PGD	6:70675887-70692285	+	10034.21053	0.046934337	0.537045851
ENSSSCG00000003809	JAK1	6:147321176-147567187	+	8581.986122	-0.049896824	0.522686191
ENSSSCG00000004908	LMAN1	1:161606634-161631856	+	5700.767126	-0.051256661	0.514984073
ENSSSCG00000005672	PTPA	1:269400717-269431814	+	9349.045936	0.047582936	0.53545377
ENSSSCG00000005955	EFR3A	4:9053082-9137293	-	6215.791156	-0.049944774	0.516199
ENSSSCG00000006645	SETDB1	4:98256868-98293486	-	6697.649794	-0.037346317	0.53624139
ENSSSCG00000006735	PTGFRN	4:103745181-103834969	-	7975.332947	-0.03900517	0.531580522
ENSSSCG00000006887	-	4:122504419-122528352	+	8751.067231	-0.039895542	0.528201782
ENSSSCG00000007463	PTGIS	17:51153155-51200273	-	13249.19055	-0.078131913	0.518709057
ENSSSCG00000007721	GTF2I	3:11656922-11811423	+	6736.384403	0.043052546	0.526826523
ENSSSCG00000008056	ATP6V0C	3:39532605-39538653	-	8373.862682	0.043717946	0.526805981
ENSSSCG00000008571	HADHA	3:112752617-112800061	+	8861.640539	-0.040660664	0.537382243
ENSSSCG00000010345	GHITM	14:85385222-85404117	+	5689.277642	0.050135803	0.523327406
ENSSSCG00000012847	TALDO1	2:464005-475939	+	17259.0175	0.045666818	0.534005451
ENSSSCG00000016127	NDUFS1	15:109409768-109452435	-	11123.39413	-0.04370129	0.514061417
ENSSSCG00000016372	STK25	15:140144337-140154323	-	6255.499458	-0.048288657	0.53125323
ENSSSCG00000021475	SLC4A2	18:6145753-6166742	-	6659.746745	-0.044961737	0.524688209
ENSSSCG00000021825	RPS21	17:61763564-61764815	+	13519.37149	0.05411703	0.526682019
ENSSSCG00000022741	PDGFRB	2:151155754-151192816	-	16931.5047	-0.038910169	0.529325864
ENSSSCG00000024974	-	6:410922-413335	-	33024.79373	0.038837628	0.52480192
ENSSSCG00000026044	FDFT1	14:14967273-15104179	+	7556.859157	0.038938791	0.534345718
ENSSSCG00000033019	-	1:267958456-267965555	-	25293.71487	0.037223633	0.516776958
ENSSSCG00000033074	ZCCHC24	14:81684582-81764084	-	6401.722172	-0.065883337	0.534422618
ENSSSCG00000034617	-	3:85988868-85992235	-	27419.41194	0.046474126	0.529244345
ENSSSCG00000034709	-	AEMK02000452.1:1900333-1912308	+	11403.73943	0.040963802	0.53588135
ENSSSCG00000035774	ERRFI1	6:68667656-68694086	-	5981.288119	-0.063214134	0.51284862
ENSSSCG00000036014	RPLP0	14:40219124-40223943	-	82531.33638	-0.039799867	0.530291316
ENSSSCG00000037900	CCND1	2:3620462-3633470	-	27646.6182	0.041204031	0.526135543
ENSSSCG00000038459	SURF2	1:272970532-272977585	+	9429.004883	-0.047073597	0.520706213
ENSSSCG00000038947	-	7:77921113-77973088	+	9111.201654	0.036824392	0.535270741
ENSSSCG00000039390	EIF3B	3:1644940-1668761	+	10789.40514	0.043524185	0.515868122
ENSSSCG00000002547	-	AEMK02000452.1:2109641-2250194	+	5528.554639	-0.046089043	0.540867413
ENSSSCG00000003030	CIC	6:49638991-49660975	-	6343.987648	-0.045609868	0.549085131
ENSSSCG00000003505	DDOST	6:78885268-78895853	-	7553.567379	-0.046477117	0.544431159
ENSSSCG00000005494	TNC	1:255532022-255630963	-	21473.32248	-0.058284847	0.54153071
ENSSSCG00000007565	TTYH3	3:1826159-1853580	-	10211.18857	0.047174092	0.548781287
ENSSSCG00000013742	NFIX	2:65954244-66057045	-	15098.51384	0.039007397	0.543474373
ENSSSCG00000014343	-	2:141179564-141231658	+	9700.180138	0.037212119	0.546844167
ENSSSCG00000016075	SF3B1	15:101191854-101337916	-	18048.69564	-0.043818349	0.542861838
ENSSSCG00000018092	ND6	MT:14739-15266	-	20583.37933	0.050670726	0.545487038
ENSSSCG00000022048	REEP5	2:116845571-116886358	+	13894.62871	0.03712541	0.548794617
ENSSSCG00000024059	VAT1	12:19870275-19879233	+	19143.41911	0.041310079	0.544549244
ENSSSCG00000027224	PCBP1	3:72379025-72380095	-	6686.935573	0.044412027	0.545077001
ENSSSCG00000037427	PTDSS2	2:256717-284199	+	10563.07256	0.049329631	0.546791312
ENSSSCG00000002704	KARS	6:12056567-12077051	+	17914.2442	-0.037791446	0.55046861
ENSSSCG00000004048	TCP1	1:7590140-7601795	+	8190.700397	0.040277063	0.554814021
ENSSSCG00000009192	PDLIM5	8:125043881-125260702	-	13908.08195	-0.052445778	0.55284434
ENSSSCG00000009403	ITM2B	11:19348216-19377699	-	15951.21987	0.036440794	0.555972207
ENSSSCG00000010824	RAB3GAP2	10:9734747-9828345	-	6532.812113	-0.04311159	0.552903748
ENSSSCG00000017356	FAM171A2	12:18881437-18895957	+	6131.823383	-0.040399348	0.55524074
ENSSSCG00000023807	ACO1	10:33934630-34001944	-	5943.165404	-0.043065925	0.556560974
ENSSSCG00000040738	DYNC1H1	AEMK02000452.1:845443-890989	+	31276.24697	-0.040855513	0.554090232
ENSSSCG00000006237	SDCBP	4:74295922-74338428	-	7184.727241	0.045342146	0.557506521
ENSSSCG00000012534	MORF4L2	X:84553775-84566270	-	7619.966702	0.043377781	0.560199317
ENSSSCG00000005287	PSAT1	1:231146345-231171361	+	5990.627364	0.063810746	0.567655604
ENSSSCG00000007228	HM13	17:35248516-35291930	+	5765.137215	-0.038483278	0.562814075
ENSSSCG00000011074	ARHGAP21	10:50540160-50680154	+	8020.539279	0.054881665	0.566852257
ENSSSCG00000014016	SQSTM1	2:78752771-78784256	-	18422.75648	0.041608395	0.566657797
ENSSSCG00000015480	PRRC2C	9:113973268-114067553	+	9534.689835	0.033955541	0.564199549
ENSSSCG00000023045	BAHCC1	12:1352345-1406558	-	6104.37818	-0.044416524	0.566955866
ENSSSCG00000030653	GANAB	2:9100717-9118394	+	14517.82244	-0.034531688	0.56710305
ENSSSCG00000040786	SPTBN1	3:86585016-86784412	-	21615.25263	-0.042534554	0.564557372
ENSSSCG00000000010	FBLN1	5:3838211-3927217	-	8685.414334	-0.169465212	0.574899319
ENSSSCG00000003199	AP2A1	6:54786699-54823541	+	8934.841047	-0.038783777	0.579924054
ENSSSCG00000003401	KIF1B	6:70495074-70663463	+	8604.22995	-0.034474752	0.57774915
ENSSSCG00000003672	CAP1	6:95811553-95840732	+	14766.5507	-0.05052876	0.575140792
ENSSSCG00000004177	RPS12	1:30920161-30923430	-	38711.60134	0.03096106	0.575993691
ENSSSCG00000006740	ATP1A1	4:104349185-104384646	-	17848.46658	0.051087192	0.583617214
ENSSSCG00000009303	RPL21	11:4731699-4736485	+	22006.01262	0.031850212	0.574919383
ENSSSCG00000012405	RPS4X	X:58149198-58155188	-	48423.82891	0.030185906	0.579042372
ENSSSCG00000013305	CAPRIN1	2:26809963-26875400	-	11710.23297	0.034261748	0.575227281
ENSSSCG00000013905	FKBP8	2:59256262-59267165	+	6250.516799	-0.035736208	0.576161019
ENSSSCG00000021890	GNB1	6:63863996-63954126	-	12787.33919	-0.032052755	0.57848536
ENSSSCG00000023318	MARS	5:22751916-22785928	+	5770.304726	0.039238512	0.582462915
ENSSSCG00000026655	PTPN13	8:132035777-132200420	-	13265.81033	-0.034018341	0.569243889
ENSSSCG00000031262	TXNIP	4:99348851-99356209	+	7272.686235	-0.193454309	0.582340919
ENSSSCG00000033126	FAM168B	15:57375166-57419257	-	7613.088673	-0.040802453	0.580347021
ENSSSCG00000034227	RPL35	1:265634020-265642288	-	35524.00498	0.03507831	0.570723851
ENSSSCG00000035007	RPL17-C18orf32	1:99043219-99049352	-	44341.88017	0.032147879	0.580733527
ENSSSCG00000035080	RPL23A	12:44957152-44962723	+	23097.06674	0.034635266	0.574507744
ENSSSCG00000035357	BCL2L1	17:35315475-35415778	-	6507.208077	0.285517854	0.583489046
ENSSSCG00000040929	TPT1	11:21929221-21933199	+	63962.79871	-0.039182863	0.576057116
ENSSSCG00000022080	RHOA	13:31917519-31991207	-	11584.19998	0.036226609	0.586809777
ENSSSCG00000000985	EXOC2	7:195082-341490	-	7984.11724	-0.037718217	0.588285057
ENSSSCG00000039670	EPN1	6:59789946-59802299	+	5563.229632	0.04136019	0.589192787
ENSSSCG00000010915	NAV1	10:23885525-24102339	+	6324.402162	-0.043539928	0.591674676
ENSSSCG00000036673	PPT1	6:95839159-95861692	-	9400.145907	-0.042167645	0.594044676
ENSSSCG00000007874	-	3:28360872-28485842	-	6060.341658	0.033872895	0.605793725
ENSSSCG00000001702	SLC35B2	7:39249455-39254504	-	21061.08803	0.032870371	0.607691783
ENSSSCG00000010109	SCARF2	14:50813127-50825893	+	6396.83768	0.033594072	0.610161951
ENSSSCG00000001770	CTSH	7:48083572-48106074	-	7314.775241	0.038190641	0.613125776
ENSSSCG00000035299	SFRP4	9:108403906-108414409	-	13396.06319	-0.147042036	0.612928593
ENSSSCG00000013285	API5	2:18962271-18994240	-	5601.857555	0.041074987	0.614983527
ENSSSCG00000014292	HSPA4	2:135305749-135394185	+	10859.61555	-0.0367461	0.61421428
ENSSSCG00000016677	GARS	18:42308997-42352042	-	10823.99133	-0.037415327	0.616194631
ENSSSCG00000003520	-	6:80035048-80090934	+	9276.127933	0.033633755	0.61941372
ENSSSCG00000003342	DVL1	6:63618653-63629279	-	5510.504851	-0.041995566	0.620909328
ENSSSCG00000022774	NOP53	6:53443490-53451707	+	7084.502821	-0.032323685	0.623039224
ENSSSCG00000013021	SF1	2:7391062-7404948	+	6980.359182	0.03812865	0.625580835
ENSSSCG00000017089	ANXA6	16:71867413-71913379	+	14854.86735	0.031901929	0.625167224
ENSSSCG00000023761	HNRNPR	6:81196062-81239387	-	5719.500292	0.032698593	0.6244407
ENSSSCG00000000753	WNK1	5:68001540-68143818	+	14436.92831	-0.029721614	0.627442306
ENSSSCG00000008170	-	3:53285977-53295442	-	47176.12715	-0.028998994	0.630015098
ENSSSCG00000009019	RPS3A	8:77889657-77893937	-	33885.24269	0.029007427	0.630099319
ENSSSCG00000025561	VASN	3:37961432-37972114	-	17871.72121	0.034942619	0.630030465
ENSSSCG00000001379	TUBB	7:23248027-23294218	+	35888.97666	0.034027357	0.632726899
ENSSSCG00000020830	-	5:22044572-22057843	-	13350.11448	0.0300546	0.632711273
ENSSSCG00000028802	-	6:55914159-55921486	+	10879.81727	-0.034105915	0.631769468
ENSSSCG00000031503	PRRX1	4:80427687-80501718	-	20915.81196	0.041072268	0.634247072
ENSSSCG00000012252	DDX3X	X:36989260-37005523	+	15645.20866	-0.030732296	0.635518862
ENSSSCG00000008358	ACTR2	3:76691279-76729274	-	15307.16395	-0.031048793	0.642599071
ENSSSCG00000009914	MLEC	14:40601990-40617381	+	10315.66049	-0.036568429	0.646483061
ENSSSCG00000011720	MBNL1	13:92491808-92697422	+	10738.31541	0.035249216	0.642013413
ENSSSCG00000012583	ACSL4	X:89760861-89838103	-	7142.142614	-0.043819463	0.640543858
ENSSSCG00000012988	EHBP1L1	2:6669282-6679028	-	10435.79302	0.036919844	0.646311521
ENSSSCG00000016094	BZW1	15:104525887-104545785	+	7618.378853	0.031685847	0.640062058
ENSSSCG00000028759	ASAP1	4:10103193-10451924	+	6317.215962	0.033281286	0.646534547
ENSSSCG00000032996	SLC7A5	6:1545941-1574285	+	6447.885183	0.052204621	0.646195636
ENSSSCG00000037016	ID1	17:35316620-35322100	+	5525.311236	0.27199151	0.643022751
ENSSSCG00000038549	ZFP36L2	3:97200342-97207305	+	6648.730478	-0.040714804	0.639481555
ENSSSCG00000038992	TUBB6	6:97230140-97240724	-	6812.041372	-0.035485043	0.639215611
ENSSSCG00000039488	SPON2	8:446993-450538	-	27800.64402	0.038706674	0.64563016
ENSSSCG00000008675	LETM1	8:898181-928019	-	6742.051789	0.032360983	0.647755543
ENSSSCG00000014071	-	2:82660418-82670186	+	10463.21533	0.026678118	0.648625604
ENSSSCG00000014855	RPS3	9:9618623-9631001	+	63750.08015	0.028202463	0.653182495
ENSSSCG00000017091	TNIP1	16:71920093-71983527	+	7420.403934	0.041646525	0.653197786
ENSSSCG00000022479	UBR5	4:34645809-34794338	+	7155.014642	-0.030477316	0.652393977
ENSSSCG00000031413	PMPCA	AEMK02000682.1:1301809-1313523	-	8471.250067	-0.030983607	0.653313873
ENSSSCG00000038650	TLCD1	12:44959453-44962999	-	16084.90388	0.02722937	0.650815394
ENSSSCG00000035811	RPL32	13:68786856-68793244	-	27990.99174	0.029360993	0.654258027
ENSSSCG00000005027	FRMD6	1:181338525-181416840	+	7329.802463	0.035145472	0.659814535
ENSSSCG00000011237	-	13:19597103-19664239	+	10076.28373	0.032482067	0.65946584
ENSSSCG00000011602	XPC	13:70348534-70400523	+	8139.990446	0.029849916	0.65902326
ENSSSCG00000011961	TFG	13:158288859-158326893	-	6822.801145	-0.031273258	0.657530542
ENSSSCG00000036716	-	15:118702318-118706903	+	19027.0764	0.032575288	0.657305104
ENSSSCG00000037032	DNASE1L1	X:124929722-124939965	-	6803.151252	-0.029167419	0.656168361
ENSSSCG00000000071	-	5:7583048-7617762	+	11084.69168	-0.026085789	0.663191745
ENSSSCG00000017907	PFN1	12:51962642-51973656	+	22724.21008	-0.029716049	0.66367136
ENSSSCG00000031808	TM9SF2	11:68408371-68469947	+	5892.065844	0.027967156	0.663154794
ENSSSCG00000011612	RPN1	13:71884282-71934746	+	8368.913697	-0.030819451	0.665936906
ENSSSCG00000035622	UBE2D3	8:118202795-118233296	+	8701.721742	0.029252971	0.666341085
ENSSSCG00000000064	ACO2	5:7014383-7071023	-	7777.323909	0.027738052	0.667289294
ENSSSCG00000017723	CCL2	12:40798116-40800026	-	15878.11797	0.042218194	0.669407194
ENSSSCG00000016233	SERPINE2	15:125747294-125816215	-	141130.4283	0.039748281	0.670870674
ENSSSCG00000000808	SLC38A2	5:77113494-77127714	-	15280.93857	0.102331511	0.673212899
ENSSSCG00000016017	DNAJC10	15:88198611-88258464	+	6000.662653	0.038861287	0.673832377
ENSSSCG00000001971	HECTD1	7:68318417-68422394	+	6172.436848	-0.028727368	0.681780107
ENSSSCG00000003488	UBR4	6:77568727-77707930	-	12297.42687	0.026422823	0.68094001
ENSSSCG00000004489	EEF1A1	1:92421230-92472785	+	411628.6801	-0.022884352	0.689614564
ENSSSCG00000004945	-	1:164474888-164481846	-	63068.58375	-0.022795594	0.684526751
ENSSSCG00000005906	CPSF1	4:383004-393660	+	7218.715979	-0.029686662	0.687125056
ENSSSCG00000007246	TM9SF4	17:35765098-35822357	+	5552.605518	-0.025771564	0.679045223
ENSSSCG00000011806	MASP1	13:124955030-125028339	-	14005.5344	-0.048976425	0.679892636
ENSSSCG00000012784	SSR4	X:124537540-124541628	+	12756.01585	0.028102335	0.678003533
ENSSSCG00000012880	CPT1A	2:4233109-4296733	+	7977.000246	-0.029946387	0.687905253
ENSSSCG00000012999	CAPN1	2:6909112-7023956	-	8487.473379	-0.024637063	0.689117785
ENSSSCG00000016056	GLS	15:95512869-95598311	+	5872.1501	0.030240283	0.68756826
ENSSSCG00000016057	STAT1	15:95593185-95646293	-	7755.438081	-0.031506385	0.686467008
ENSSSCG00000016128	EEF1B2	15:109451825-109459231	+	27608.77722	-0.025500783	0.688715412
ENSSSCG00000027573	-	13:34119539-34121859	-	30603.74917	0.023774704	0.681624764
ENSSSCG00000029359	PHLDA3	10:23826874-23827245	-	7960.683105	-0.043385486	0.681119885
ENSSSCG00000034058	ARHGDIA	12:1093195-1121126	+	17323.51844	0.026709129	0.680910852
ENSSSCG00000038086	ECHS1	14:141335990-141348806	-	5877.74703	-0.0277859	0.688281027
ENSSSCG00000039514	ID3	6:81422546-81424169	-	13793.65506	-0.046248253	0.682373003
ENSSSCG00000010437	PAPSS2	14:99685578-99808381	+	5815.079847	-0.029901763	0.693168291
ENSSSCG00000008692	ADD1	8:1627062-1710650	+	8633.051479	-0.024159205	0.694067107
ENSSSCG00000023715	GNS	5:29128756-29190331	-	10895.86043	-0.03147003	0.696673141
ENSSSCG00000007309	RBM39	17:39029018-39064908	-	5914.013568	0.025143477	0.699627458
ENSSSCG00000009898	GCN1	14:40151417-40218107	-	8533.485222	0.023642859	0.700368579
ENSSSCG00000000690	MLF2	5:63951664-63957143	+	8232.891415	0.027553352	0.703911037
ENSSSCG00000016185	ARPC2	15:120297084-120329068	+	13214.71342	-0.02464571	0.703834406
ENSSSCG00000028850	-	12:53548315-53553455	-	22642.09061	0.026885106	0.703736676
ENSSSCG00000027907	-	2:77735520-77743415	-	13707.17083	-0.024130018	0.705194562
ENSSSCG00000005096	HIF1A	1:190625293-190678472	+	9081.468954	-0.032441364	0.706787353
ENSSSCG00000033727	GPX1	13:31916246-31917433	-	17517.73588	0.028413103	0.708594456
ENSSSCG00000001769	MORF4L1	7:48050045-48075796	+	7922.994622	-0.026710238	0.714916328
ENSSSCG00000003468	PLEKHM2	6:74864230-74910425	+	7378.912398	-0.025108443	0.715252973
ENSSSCG00000004058	EZR	1:8403355-8452747	+	7150.009354	0.031153358	0.71353134
ENSSSCG00000005300	VCP	1:235796446-235870050	-	11612.40135	0.022273171	0.714717694
ENSSSCG00000007927	PPL	3:37460881-37511876	+	9550.401527	-0.030372102	0.711486783
ENSSSCG00000016661	7-Sep	18:38082569-38183916	-	7622.762316	-0.026273686	0.714541485
ENSSSCG00000024072	P2RY11	2:68962027-68970663	+	6835.425327	0.02494489	0.709722174
ENSSSCG00000032367	CEBPD	4:79872421-79873989	+	10725.51452	-0.100108091	0.710512348
ENSSSCG00000004542	NARS	1:106911241-106933104	-	11536.85177	0.026638402	0.718552369
ENSSSCG00000016916	IL6ST	16:35101306-35151841	-	9596.779704	0.027786102	0.718381246
ENSSSCG00000025966	EIF4H	3:11321542-11348666	+	11594.38896	0.022483583	0.717968248
ENSSSCG00000003512	EIF4G3	6:79022021-79286820	-	6638.862819	-0.022663893	0.720513626
ENSSSCG00000017748	NF1	12:43490814-43753770	-	7464.952256	-0.023431988	0.720674917
ENSSSCG00000010821	EPRS	10:9579178-9648367	-	9229.718398	-0.021952099	0.725675775
ENSSSCG00000013661	EIF3G	2:68963108-68970663	-	6880.661058	-0.024263468	0.725534438
ENSSSCG00000021845	ATXN2L	3:18506052-18519056	+	6215.915711	0.024252262	0.724600172
ENSSSCG00000023304	SRRM2	3:39275288-39297969	+	22785.45738	-0.02150497	0.72377423
ENSSSCG00000017712	AP2B1	12:39800965-39940780	-	10033.01774	-0.020834607	0.726780185
ENSSSCG00000032269	LIMA1	5:16071925-16177130	-	11503.47836	-0.030585667	0.734763473
ENSSSCG00000009910	RNF10	14:40481239-40522006	+	8306.173572	-0.022823176	0.735611504
ENSSSCG00000001701	-	7:39237294-39254002	+	63126.35894	0.021673723	0.73815454
ENSSSCG00000007669	GNB2	3:8579066-8584272	+	7859.021071	-0.019925544	0.73976178
ENSSSCG00000017804	ABR	12:46709880-46895818	+	9783.887453	0.026015116	0.73896534
ENSSSCG00000010682	PRDX3	14:129079051-129090830	-	5564.717215	0.022867511	0.741756813
ENSSSCG00000017421	ACLY	12:20796741-20841298	+	11363.4387	-0.021399172	0.741230015
ENSSSCG00000017936	GABARAP	12:52590805-52598194	-	6701.453536	-0.023593836	0.742374832
ENSSSCG00000039222	-	16:6438917-6439603	+	7818.305728	0.02371364	0.74321809
ENSSSCG00000039130	RPL6	14:39301852-39312319	+	55063.20995	0.019563875	0.746507516
ENSSSCG00000003107	ARHGAP35	6:52704367-52841807	+	5554.098593	-0.021432784	0.747949876
ENSSSCG00000004002	RPS5	6:62967994-62975687	+	28306.41451	0.018357986	0.749363172
ENSSSCG00000017288	FTSJ3	12:15091729-15115855	+	5504.719358	0.021718479	0.751197712
ENSSSCG00000022208	TNFRSF1B	6:72195390-72231147	+	6279.370536	0.026347533	0.751739942
ENSSSCG00000004044	IGF2R	1:7368103-7472548	-	13469.01204	0.024970267	0.755610443
ENSSSCG00000031088	RPS7	3:131253909-131263335	-	31246.82546	-0.017105049	0.760130996
ENSSSCG00000032223	EIF1AX	X:16429518-16449589	-	7063.398581	0.023355701	0.761865519
ENSSSCG00000000361	CD63	5:21172279-21176232	-	14138.74024	-0.017137211	0.764901893
ENSSSCG00000008068	IARS	3:41945558-42022760	-	11534.28421	-0.019683408	0.766455027
ENSSSCG00000012961	-	2:6333363-6335119	-	8427.864909	0.022992829	0.765221245
ENSSSCG00000032761	LAMA5	17:61698620-61747756	-	14393.13766	0.03486707	0.76656242
ENSSSCG00000001873	CSPG4	7:57949455-57988335	+	7167.682112	0.029437145	0.771896427
ENSSSCG00000005169	RPS6	1:203444372-203447641	+	50702.22	0.01687891	0.771606058
ENSSSCG00000012270	UBA1	X:41810142-41832840	+	17855.40777	-0.017864976	0.769535146
ENSSSCG00000013460	OAZ1	2:76293146-76296625	-	9533.47262	0.021266162	0.770539518
ENSSSCG00000036549	DPYSL3	2:148662051-148855649	-	17709.86552	0.017670566	0.77235125
ENSSSCG00000000034	TTLL12	5:5701532-5718999	+	10544.14096	0.022188314	0.783845535
ENSSSCG00000004970	-	1:167296075-167300229	+	52216.75045	-0.015456833	0.78695208
ENSSSCG00000006346	ATF6	4:88591281-88805299	-	6674.281119	-0.017390548	0.781665772
ENSSSCG00000007625	ARPC1B	3:6329806-6343879	+	11637.15912	0.015459485	0.788594164
ENSSSCG00000010081	MAPK1	14:50083538-50165828	+	5630.185793	0.01930921	0.778780213
ENSSSCG00000011027	KIF5B	10:42595285-42693526	-	9031.494415	-0.018263119	0.780327408
ENSSSCG00000013766	IL27RA	2:65125270-65149764	-	6514.722227	0.020761504	0.786720889
ENSSSCG00000013889	-	2:59888431-59906247	-	28088.29706	0.018929463	0.773984334
ENSSSCG00000013992	-	2:51219667-51237650	+	8425.262422	-0.01744419	0.783055826
ENSSSCG00000015099	BCL9L	9:46146398-46174742	-	7791.44593	-0.023286116	0.789464581
ENSSSCG00000015214	STT3A	9:52726789-52754677	+	7891.849776	-0.019993473	0.779649413
ENSSSCG00000017509	RPL19	12:23029379-23034496	-	26691.68889	0.016611162	0.774913539
ENSSSCG00000023643	-	X:15699919-15721019	+	8069.366206	-0.017785504	0.784928444
ENSSSCG00000030325	C1QTNF6	5:10601790-10608783	+	7318.733662	-0.025405856	0.77732088
ENSSSCG00000032265	AES	2:75492233-75501542	+	8720.090162	-0.023956857	0.778194172
ENSSSCG00000033010	AHNAK	2:9183862-9215567	+	44156.07728	0.017653566	0.787831845
ENSSSCG00000035997	RPL10	X:124926772-124931450	+	61007.14589	-0.015317612	0.789249132
ENSSSCG00000039221	MOB1A	3:68852464-68876704	+	8075.115716	-0.0192676	0.783777758
ENSSSCG00000039647	EIF3F	9:1291774-1297972	-	6511.807916	-0.021296126	0.77751724
ENSSSCG00000016564	UBE2H	18:18819603-18932981	+	7217.70906	-0.016025662	0.790541832
ENSSSCG00000006954	EEF1D	4:969524-984165	+	10473.57455	0.019391886	0.794336401
ENSSSCG00000008841	PDGFRA	8:40977604-41018506	+	12237.39137	0.025561597	0.794501409
ENSSSCG00000015444	LAMB1	9:107671320-107746867	-	17648.79963	-0.018784189	0.792183198
ENSSSCG00000031182	PRELID1	2:80641856-80653670	-	7698.073568	-0.017484455	0.793040789
ENSSSCG00000000119	EIF3L	5:9966122-9996260	-	10219.83011	-0.015326208	0.803180217
ENSSSCG00000003493	CAPZB	6:77780682-77913339	-	12251.32118	-0.015933308	0.807944888
ENSSSCG00000008274	-	3:68642674-68673602	+	9245.344866	0.01663738	0.807913185
ENSSSCG00000009146	RPL34	8:113467779-113471982	-	24009.65428	0.014510517	0.803603214
ENSSSCG00000010621	ADD3	14:120451095-120586072	+	6446.107617	0.017768808	0.806436224
ENSSSCG00000012856	NAP1L4	2:2067870-2117523	-	5758.392262	-0.016101956	0.804427714
ENSSSCG00000013001	MRPL49	2:7066516-7072444	-	23805.81949	-0.014912391	0.801179967
ENSSSCG00000015097	DDX6	9:46025445-46063836	-	5856.538194	-0.018947484	0.798414101
ENSSSCG00000016370	-	15:140023822-140060024	+	21132.44881	-0.014719511	0.80038428
ENSSSCG00000016743	OGDH	18:50609417-50685674	-	10537.42818	-0.015911132	0.802342984
ENSSSCG00000021461	SNF8	12:25138482-25152841	-	5592.625455	-0.016778762	0.798533932
ENSSSCG00000026092	SREBF2	5:6716139-6784640	-	9471.623943	-0.017397505	0.808370444
ENSSSCG00000033844	CYP1B1	3:102195741-102206375	+	129388.9486	0.024421149	0.801428485
ENSSSCG00000039071	-	7:23842290-23849100	-	6767.455387	0.016250284	0.805841243
ENSSSCG00000039301	UPF1	2:58974167-59061503	-	7886.238639	-0.01705375	0.795676181
ENSSSCG00000040157	-	2:76428364-76474672	+	5938.023052	-0.017067377	0.805943141
ENSSSCG00000002723	-	6:13298698-13317903	-	11620.77785	-0.018045943	0.813325242
ENSSSCG00000010332	PLAC9	14:81889284-81901909	-	16944.16655	0.01390992	0.814315662
ENSSSCG00000011942	CD47	13:151428728-151488638	+	9943.536025	0.014961257	0.812231104
ENSSSCG00000013318	-	2:28696661-28709672	-	12994.48973	0.018163615	0.815791535
ENSSSCG00000013629	SMARCA4	2:69717313-69810295	+	5694.495167	0.017010809	0.811600222
ENSSSCG00000027331	COL6A3	15:137011430-137104085	-	78705.04453	-0.021351098	0.815182475
ENSSSCG00000035090	RAC1	3:4781780-4803648	-	12708.91712	-0.015576649	0.812758563
ENSSSCG00000002873	GPI	6:44032623-44069331	+	14004.77801	-0.013489011	0.820918463
ENSSSCG00000004237	SERINC1	1:40099186-40141544	+	6505.889289	-0.015944943	0.82383428
ENSSSCG00000004651	GALK2	1:122215882-122526981	-	8515.054438	-0.018069054	0.818747672
ENSSSCG00000006084	MTDH	4:39051468-39113899	-	6044.334754	0.015015751	0.824414051
ENSSSCG00000011615	RAB7A	13:71762043-71886835	-	10004.23189	0.01429192	0.819451814
ENSSSCG00000022404	SLC3A2	2:8892245-8899248	-	6031.459532	-0.021852288	0.822976682
ENSSSCG00000025486	MDH2	3:10118775-10132830	-	10710.89875	0.015782268	0.822391809
ENSSSCG00000034465	LRP10	7:76149307-76158905	-	7810.823736	-0.020730455	0.821425566
ENSSSCG00000036639	STOM	1:261377866-261408229	-	6566.064652	0.013613849	0.82447872
ENSSSCG00000037674	-	1:92423745-92424727	-	185667.0119	-0.013958869	0.81719494
ENSSSCG00000010203	-	14:61646718-61667950	-	12283.27936	0.013312323	0.825400555
ENSSSCG00000014296	-	2:136301848-136362925	-	9416.063037	0.014323863	0.828141489
ENSSSCG00000024373	TRIP12	15:130787843-130939825	-	6948.841773	0.013752381	0.831618427
ENSSSCG00000037264	RAB31	6:98278648-98385862	-	6499.044759	-0.014581582	0.832646185
ENSSSCG00000023971	H3F3A	10:13939843-13948506	+	6504.662499	0.016112881	0.83440507
ENSSSCG00000022398	NUCKS1	9:66398117-66435585	-	12698.09655	-0.013058035	0.836621677
ENSSSCG00000000374	RPS26	5:21431659-21434295	+	28606.63021	0.011909145	0.839262111
ENSSSCG00000028019	LRRC59	12:26675054-26694060	-	7378.434038	-0.017158047	0.841215659
ENSSSCG00000029830	RPL8	4:135701-138652	-	50524.60308	0.012358659	0.840827798
ENSSSCG00000037671	PACS2	AEMK02000452.1:3381093-3439244	+	5584.945238	-0.01536744	0.841260777
ENSSSCG00000002366	NPC2	7:97730516-97740331	-	7157.72186	-0.01597548	0.85484797
ENSSSCG00000003189	PRMT1	6:54718843-54732570	+	6553.657744	0.013950461	0.857955215
ENSSSCG00000004499	ATP5F1A	1:95738264-95751358	-	16907.05155	0.013555265	0.851226193
ENSSSCG00000008136	RANBP2	3:47519885-47601379	-	7130.344957	-0.011873419	0.854035004
ENSSSCG00000010368	GLUD1	14:87967037-88005528	-	14461.92726	0.016271861	0.842448382
ENSSSCG00000011272	-	13:24691824-24699363	+	37011.49884	0.010597446	0.853463125
ENSSSCG00000014569	RPL27A	9:706122-711207	-	30327.22687	0.013679307	0.85150054
ENSSSCG00000014802	NUMA1	9:6591945-6662878	-	11288.9604	-0.013961377	0.858353313
ENSSSCG00000016174	FN1	15:117658843-117730867	-	504664.5228	0.012175162	0.845096365
ENSSSCG00000017835	CLUH	12:48733523-48763337	-	6872.466334	-0.013223008	0.846346313
ENSSSCG00000020817	RPS16	6:48085672-48088423	-	34162.89838	-0.011897939	0.84772115
ENSSSCG00000023325	-	13:34104934-34147370	+	30923.46702	0.011751123	0.847992337
ENSSSCG00000024413	PPP2R1A	6:57929441-57965079	-	9238.631414	0.011060036	0.858206144
ENSSSCG00000030149	CAPNS1	6:45511295-45518610	+	12513.83623	0.01419224	0.848078805
ENSSSCG00000031769	CTTN	2:3031103-3060855	-	16966.27905	-0.01091702	0.858913999
ENSSSCG00000032092	DDX5	12:14571687-14582970	+	18885.88011	0.012435271	0.845340268
ENSSSCG00000034448	-	6:54564818-54572616	+	47013.28937	0.010946843	0.849486013
ENSSSCG00000035904	RPL7A	1:272961706-272970496	+	54245.5181	-0.011306015	0.85537972
ENSSSCG00000038989	-	12:47600244-47645176	-	8669.282776	0.012097526	0.858616919
ENSSSCG00000040857	-	17:33086005-33094841	+	6135.094744	0.012885921	0.857983662
ENSSSCG00000032028	-	5:18266481-18300544	+	29394.23362	-0.010663532	0.860164753
ENSSSCG00000022961	CLMP	9:49989988-50093373	-	6428.943072	-0.014232309	0.864685736
ENSSSCG00000037046	TUBB4B	AEMK02000682.1:662485-669288	-	6078.884744	0.016603339	0.866208149
ENSSSCG00000001917	CD276	7:59629638-59734563	-	5632.88852	0.013059772	0.868309987
ENSSSCG00000038713	CRIP2	AEMK02000452.1:3499325-3504408	+	8825.831617	-0.011200532	0.868158433
ENSSSCG00000034137	PPIB	1:107886612-107897098	+	7338.909959	0.011062362	0.86994885
ENSSSCG00000035684	TMED10	7:98326558-98362604	-	9301.963141	0.011120625	0.870232436
ENSSSCG00000001229	-	7:22823841-22962547	+	10264.18634	0.008965011	0.884555567
ENSSSCG00000003187	FCGRT	6:54581133-54600340	+	10157.48583	-0.010726105	0.8883194
ENSSSCG00000005436	-	1:248448232-248493993	+	6682.576005	0.008434633	0.891714077
ENSSSCG00000005614	FAM129B	1:268010307-268066016	-	14225.40654	0.010365481	0.87252109
ENSSSCG00000006752	CSDE1	4:105804587-105845992	+	13510.78739	-0.0084807	0.883517525
ENSSSCG00000007692	YWHAG	3:9994833-10024031	+	9573.891313	-0.010485103	0.877017766
ENSSSCG00000008079	-	3:42861403-42976714	+	9450.385613	0.010485493	0.886824707
ENSSSCG00000008127	SNRNP200	3:46929051-46964357	+	10221.43146	0.009370383	0.884452263
ENSSSCG00000010585	ACTR1A	14:113479852-113499643	-	6087.700244	-0.008836892	0.891298781
ENSSSCG00000012783	IDH3G	X:124528643-124538242	-	6105.485496	-0.010198315	0.889357157
ENSSSCG00000013054	ATL3	2:8361693-8408918	+	8289.432812	0.010276615	0.883282063
ENSSSCG00000016721	DBNL	18:48713338-48725699	-	5934.450188	-0.008635462	0.889949449
ENSSSCG00000020963	-	9:108418041-108447172	+	9345.597086	0.01173466	0.875587272
ENSSSCG00000023666	CTSB	14:15014140-15035086	-	29349.36124	-0.008664425	0.89131308
ENSSSCG00000028814	SOD3	8:18796636-18804064	+	8124.266306	0.037984743	0.87629469
ENSSSCG00000029724	RACK1	2:57279857-57284849	+	50308.72846	0.010254262	0.879876049
ENSSSCG00000029857	-	X:20129713-20163070	+	6261.981893	0.010531882	0.882402328
ENSSSCG00000030328	NDUFB10	3:40001109-40005691	-	117088.4531	0.010604003	0.876825357
ENSSSCG00000033332	PSMA7	17:61562419-61571623	-	6866.315639	0.010979005	0.888873988
ENSSSCG00000033697	-	3:39996140-40003110	+	118435.0383	0.009314392	0.891488949
ENSSSCG00000037999	PPP1R14B	2:7865243-7871208	+	7696.405961	0.01092685	0.878241475
ENSSSCG00000039541	ANKRD11	6:519828-612194	+	7566.481327	0.009591851	0.890707408
ENSSSCG00000040944	SKI	6:64188029-64242593	+	7880.117801	-0.012478964	0.877759299
ENSSSCG00000006581	-	4:96030569-96041858	+	5605.561338	0.0082381	0.894369252
ENSSSCG00000008404	MTIF2	3:85948550-85992911	+	29006.53261	0.007378816	0.895247808
ENSSSCG00000012328	HUWE1	X:46282491-46444611	-	10686.91846	0.007933266	0.895745106
ENSSSCG00000013064	-	2:9163338-9173321	+	63321.22718	-0.007723415	0.89658114
ENSSSCG00000028035	ZC3H11A	9:64519072-64555899	+	6297.129784	-0.010438702	0.895367537
ENSSSCG00000021610	CHPF	15:121547669-121553595	-	7166.665239	-0.010515635	0.898696376
ENSSSCG00000033036	ZC3H7B	5:7148627-7201116	-	5706.547684	0.008749606	0.898805157
ENSSSCG00000000141	EIF3D	5:11213281-11233149	+	9702.294259	-0.007930985	0.899868503
ENSSSCG00000001528	RPS10	7:30435146-30442712	-	24417.77608	-0.007469147	0.901175703
ENSSSCG00000007381	-	17:47297630-47319758	+	12131.48978	-0.007066474	0.90645889
ENSSSCG00000007719	-	3:11419396-11505415	+	6618.660289	-0.008457527	0.907023921
ENSSSCG00000011662	COPB2	13:80220466-80264797	-	8480.984658	-0.006995454	0.906615124
ENSSSCG00000012840	CD151	2:494548-533534	+	24495.1056	-0.008097861	0.902866496
ENSSSCG00000013746	CALR	2:66097914-66102102	-	32324.58547	-0.010604284	0.904218924
ENSSSCG00000025565	-	3:28197028-28261126	-	5911.792705	-0.007895827	0.904204287
ENSSSCG00000037030	-	13:10715998-10720037	+	38112.00295	0.006995351	0.907011256
ENSSSCG00000000089	-	5:8923674-8927953	-	43523.32315	0.00815006	0.908160485
ENSSSCG00000030042	SBNO2	2:77275013-77323937	+	9941.143871	-0.007758636	0.908885568
ENSSSCG00000000522	NAP1L1	5:39328037-39363731	-	11716.52201	-0.006977371	0.919327665
ENSSSCG00000002023	PABPN1	7:75750330-75770723	-	5930.110799	-0.007807395	0.919045974
ENSSSCG00000002795	CDH11	6:25782756-25933632	-	17109.49909	0.010131465	0.912645388
ENSSSCG00000004241	GJA1	1:40988528-41002189	-	13029.14675	-0.010923956	0.918298091
ENSSSCG00000005012	ARF6	1:179712932-179734451	+	8650.927861	-0.006550157	0.920010186
ENSSSCG00000007362	SRSF6	17:46118825-46143671	+	6390.533979	0.007078518	0.912302474
ENSSSCG00000008169	TBC1D8	3:53149067-53291696	+	37301.01113	0.006544563	0.916998058
ENSSSCG00000014170	CAST	2:103255738-103378623	+	10586.6654	0.00678206	0.919302106
ENSSSCG00000015808	ADAM9	15:47523211-47601466	-	11535.12702	-0.006980675	0.922251732
ENSSSCG00000017069	LARP1	16:68393572-68484918	-	5689.710629	0.00700158	0.922393621
ENSSSCG00000024126	CCT5	16:72210296-72223131	-	8404.410825	0.007880813	0.91991096
ENSSSCG00000025176	NOTCH3	2:62364508-62405996	+	5603.797141	0.00840516	0.915681315
ENSSSCG00000027371	PCDHGC4	2:142966008-143156552	+	5571.828369	0.006124263	0.922439889
ENSSSCG00000028278	-	12:52780230-52805786	+	6950.516115	0.006970158	0.915293926
ENSSSCG00000040879	CNBP	13:71634525-71707032	-	9682.585539	0.006039419	0.925179554
ENSSSCG00000006338	DDR2	4:87756168-87911787	-	6480.224491	-0.007160948	0.926709171
ENSSSCG00000004620	MYO5A	1:119134571-119394725	+	6413.911479	-0.005192545	0.938235017
ENSSSCG00000014337	ETF1	2:140469315-140504363	-	6000.19879	0.005400671	0.939508295
ENSSSCG00000015555	LAMC1	9:124283137-124405967	+	17230.06113	-0.005323259	0.932596191
ENSSSCG00000015710	-	15:20104801-20189190	+	12396.63605	-0.005041707	0.936906412
ENSSSCG00000016186	TMBIM1	15:120348736-120365017	-	11206.80352	-0.005416932	0.939406336
ENSSSCG00000017259	PRKAR1A	12:11661872-11681435	-	12195.71777	-0.005011892	0.933036437
ENSSSCG00000017906	RNF167	12:51964116-51971150	-	19576.72314	0.005306983	0.939556146
ENSSSCG00000018065	ND1	MT:3922-4876	+	10772.46948	-0.005166287	0.935579
ENSSSCG00000030053	ARCN1	9:45862080-45898254	+	9939.062133	0.004793196	0.938047357
ENSSSCG00000032111	RPL7	4:62601592-62606204	+	42505.62161	0.004416251	0.940048973
ENSSSCG00000033673	SLC25A6	AEMK02000569.1:792981-820520	-	48837.41012	-0.004631586	0.935376394
ENSSSCG00000036592	-	12:4800594-4804536	+	8249.526549	0.007113199	0.936299361
ENSSSCG00000039740	-	2:7059462-7075171	+	26435.1788	-0.005511441	0.931766131
ENSSSCG00000003930	RPS8	6:166549949-166553274	-	53022.53987	0.004773832	0.942798504
ENSSSCG00000006395	TAGLN2	4:90566267-90574761	+	10288.79048	0.004134574	0.946522113
ENSSSCG00000011137	GDI2	10:65160578-65196456	+	12465.97815	0.003896802	0.947195589
ENSSSCG00000006016	EIF3H	4:21954966-22054441	+	8097.290709	0.004776617	0.950766173
ENSSSCG00000001471	BRD2	7:25150658-25165433	+	8675.605925	0.003779616	0.952187399
ENSSSCG00000010067	MIF	14:49840302-49862322	-	9617.743674	-0.004372321	0.954218898
ENSSSCG00000037920	TRIM28	6:63081667-63104976	+	11605.56033	0.003731748	0.956163954
ENSSSCG00000013627	PRKCSH	2:70097454-70117302	+	11388.52781	0.003523446	0.961045141
ENSSSCG00000015140	HSPA8	9:49978078-49988038	-	47175.61212	0.003406832	0.960097733
ENSSSCG00000017836	PAFAH1B1	12:48614787-48735835	+	5928.391847	-0.003350364	0.961922633
ENSSSCG00000030255	EIF4G1	13:122203528-122228792	+	25833.87746	-0.00278851	0.961146036
ENSSSCG00000030289	PTPN11	14:39201332-39292103	-	9805.051656	0.00310038	0.961184963
ENSSSCG00000013366	LDHA	2:40813963-40826715	-	24663.3806	-0.002693907	0.966365996
ENSSSCG00000022176	-	5:63937282-63938381	-	7607.575194	-0.00355194	0.966403434
ENSSSCG00000007188	-	17:33910040-33935209	+	15201.48161	-0.002316414	0.969483414
ENSSSCG00000004485	CD109	1:92054664-92240829	-	6484.915224	-0.0029477	0.9716291
ENSSSCG00000000274	PCBP2	5:18673981-18699402	+	7302.493095	0.001017524	0.987920224
ENSSSCG00000000697	-	5:64065992-64105271	+	12886.12777	0.001400446	0.984925722
ENSSSCG00000000886	SLC25A3	5:85284316-85292451	-	16633.84693	-0.001371918	0.982198953
ENSSSCG00000002034	ACIN1	7:75951053-75990083	+	5597.151754	-0.000992519	0.987162384
ENSSSCG00000003042	-	6:50001041-50010060	-	52724.96587	0.00091408	0.988721503
ENSSSCG00000006063	-	4:36137639-36228348	+	37776.00835	-0.000559109	0.992209692
ENSSSCG00000006835	SARS	4:110857011-110874706	-	8181.423368	-0.002125599	0.977648077
ENSSSCG00000010185	GALNT2	14:59961110-60141385	-	5578.670939	-0.001806997	0.976914443
ENSSSCG00000011157	PITRM1	10:66996954-67031656	+	6961.259813	-0.001890894	0.979718727
ENSSSCG00000014020	CANX	2:78877603-78915834	-	19218.48534	-0.001887988	0.980835681
ENSSSCG00000014022	-	2:78961456-78974724	+	10012.85751	-0.001547352	0.985384005
ENSSSCG00000015857	UGGT1	15:59141586-59265040	-	9068.039899	-0.000589495	0.993277458
ENSSSCG00000017430	EIF1	12:20974494-20977075	-	10408.25535	0.00091353	0.989610165
ENSSSCG00000017472	IGFBP4	12:21962639-21980945	-	11309.52052	0.002097756	0.993070197
ENSSSCG00000017817	PRPF8	12:47857307-47895231	-	10420.34646	-0.001288054	0.984559963
ENSSSCG00000018033	UBB	12:59171405-59172094	-	14941.25125	-0.002254067	0.974102397
ENSSSCG00000022659	CLTC	12:35848535-35926019	+	15522.37051	-0.00105476	0.986016791
ENSSSCG00000027946	MVP	3:18052744-18081161	+	12032.51669	-0.002556006	0.974160299
ENSSSCG00000028512	LDLR	2:69828332-69864819	+	5532.116676	0.000687089	0.99266555
ENSSSCG00000029518	RIOK3	6:108339007-108364093	+	5740.415258	-0.001012044	0.989718686
ENSSSCG00000029785	RPS9	6:55920574-55927282	-	28003.81519	-0.000469035	0.993688608
ENSSSCG00000033155	TMEM30A	1:90643886-90688161	+	6352.985854	0.001010444	0.989357348
ENSSSCG00000039542	CNN2	2:77357214-77385576	-	10428.16539	-0.001088855	0.986165821
ENSSSCG00000040494	RPL3	5:8922653-8934282	+	59852.39938	0.002125872	0.975747067
ENSSSCG00000003165	RPS11	6:54577414-54580846	+	49314.49361	-0.000326251	0.995596248
ENSSSCG00000012604	LAMP2	X:98582003-98624088	-	13682.14567	-0.000280688	0.996727963
ENSSSCG00000024437	AP2M1	13:122094379-122104029	+	8670.673874	-0.000108	0.998528529
ENSSSCG00000000002	-	5:3227814-3246479	-	584.8844182	-0.047125321	0.777203022
ENSSSCG00000000003	TTC38	5:3245883-3270814	-	1055.139733	0.001587598	0.988171171
ENSSSCG00000000005	CDPF1	5:3287462-3294638	+	404.2191559	0.060167048	0.658774379
ENSSSCG00000000006	PPARA	5:3302755-3321091	-	186.2878652	-0.170094023	0.354723162
ENSSSCG00000000007	TRMU	5:3208118-3224387	-	594.2136322	0.054329229	0.627551327
ENSSSCG00000000014	FAM118A	5:4070703-4101291	-	2222.899906	-0.139310421	0.124621988
ENSSSCG00000000019	NUP50	5:4197544-4219415	-	2869.601818	0.101849946	0.156130649
ENSSSCG00000000020	PHF21B	5:4291399-4385246	+	23.5898166	-0.109934055	0.820900562
NA	NA	NA	NA	9.640506406	-0.637474653	0.405196355
ENSSSCG00000000022	RTL6	5:4649978-4650697	+	459.7539817	-0.219751367	0.085739309
ENSSSCG00000000024	PARVB	5:4909649-5015339	-	809.0638242	0.138194311	0.300798717
ENSSSCG00000000026	SULT4A1	5:5131162-5157857	+	6.638101866	0.10690546	0.907692394
ENSSSCG00000000029	SCUBE1	5:5561606-5686841	+	220.1083263	-0.197341823	0.337666925
ENSSSCG00000000031	MCAT	5:5742162-5754307	+	532.4296861	0.101100606	0.432780792
ENSSSCG00000000035	TTLL1	5:5793781-5831302	+	1012.283767	0.055706423	0.579553468
ENSSSCG00000000036	PACSIN2	5:5823811-5985173	+	2756.677185	-0.000147868	0.998438723
ENSSSCG00000000037	ARFGAP3	5:5993808-6050539	+	4012.838913	-0.133658539	0.091598552
ENSSSCG00000000040	3-Sep	5:6604283-6654438	-	46.57777912	0.311907248	0.356318909
ENSSSCG00000000045	NDUFA6	5:6562051-6567647	+	1251.031166	0.16214066	0.057876852
ENSSSCG00000000046	CYP2D25	5:6538907-6543746	+	12.4662178	0.38802173	0.587334247
ENSSSCG00000000050	NAGA	5:6571005-6588055	+	1893.609001	-0.100976668	0.198645841
ENSSSCG00000000058	SNU13	5:6891002-6900026	+	4041.503631	0.067192692	0.378795591
ENSSSCG00000000059	XRCC6	5:6899725-6929220	-	2414.386629	-0.009321479	0.897641053
ENSSSCG00000000061	PMM1	5:6964999-6975904	+	703.9303782	0.000947918	0.992742019
ENSSSCG00000000062	CSDC2	5:6976277-6988352	-	564.6293918	-0.129897683	0.286697896
ENSSSCG00000000063	POLR3H	5:6999981-7014430	+	950.0891871	-0.012782503	0.89946794
ENSSSCG00000000066	L3MBTL2	5:7253385-7277678	-	1596.675989	0.065085593	0.497126813
ENSSSCG00000000067	CHADL	5:7246700-7252936	+	24.74139933	-0.992503265	0.035933722
ENSSSCG00000000068	EP300	5:7312262-7373440	-	3316.096616	-0.010892071	0.885347649
ENSSSCG00000000072	SLC25A17	5:7622247-7671931	+	2284.081065	0.033170427	0.704707367
ENSSSCG00000000073	-	5:7673983-7675196	+	4.893767466	-1.578487977	0.190192144
ENSSSCG00000000074	MCHR1	5:7734250-7738847	-	12.82730165	-0.734647431	0.266694199
ENSSSCG00000000075	MRTFA	5:7777044-7975927	+	2273.450079	0.035035367	0.7167746
ENSSSCG00000000076	SGSM3	5:7976099-8017770	-	1075.393922	-0.041404567	0.67779185
ENSSSCG00000000077	ADSL	5:8027588-8045528	-	1367.667945	-0.000116439	0.998930249
ENSSSCG00000000078	TNRC6B	5:8060526-8311105	-	1134.399412	0.082840999	0.358794531
ENSSSCG00000000079	FAM83F	5:8320978-8354723	-	24.32493725	-0.278970211	0.581246165
ENSSSCG00000000080	GRAP2	5:8356286-8445071	-	2.783715902	-3.9344322	0.025986972
ENSSSCG00000000082	CACNA1I	5:8597053-8701228	-	6.033128858	-0.119292764	0.912314905
ENSSSCG00000000083	RPS19BP1	5:8735382-8738817	+	777.6795723	-0.055495434	0.612235723
ENSSSCG00000000087	TAB1	5:8824675-8852850	-	2031.610677	0.026379832	0.738041122
ENSSSCG00000000090	CBX7	5:9070353-9087634	+	37.82905405	0.209181165	0.618366994
ENSSSCG00000000091	APOBEC3B	5:9094803-9116450	-	517.8999446	0.167990165	0.205369412
ENSSSCG00000000092	NPTXR	5:9207671-9230351	+	259.2981331	-0.041815055	0.819636167
ENSSSCG00000000093	DNAL4	5:9236625-9248726	+	668.6053944	-0.042396689	0.712466036
ENSSSCG00000000094	SUN2	5:9273131-9293258	+	4337.084988	-0.08541577	0.31640458
ENSSSCG00000000095	GTPBP1	5:9247203-9322171	-	2251.145758	-0.033865077	0.640755543
ENSSSCG00000000097	-	5:9336129-9358142	-	3143.284448	0.067079594	0.40538175
ENSSSCG00000000105	KDELR3	5:9505157-9515734	-	2705.151498	-0.14351199	0.069296733
ENSSSCG00000000106	KCNJ4	5:9547177-9548520	+	2.408627436	2.541628018	0.168838214
ENSSSCG00000000107	-	5:9581997-9623906	+	2893.38223	-0.03943122	0.613768959
ENSSSCG00000000108	TMEM184B	5:9632919-9682473	+	4263.453366	-0.067152725	0.376275383
ENSSSCG00000000110	PLA2G6	5:9713765-9778191	+	730.51432	-0.033136657	0.745880205
ENSSSCG00000000111	BAIAP2L2	5:9778727-9799703	+	65.55478863	0.364867357	0.231181014
ENSSSCG00000000113	SLC16A8	5:9801759-9806321	+	19.57849517	-1.289162016	0.057255813
ENSSSCG00000000114	PICK1	5:9804946-9889930	-	721.8447186	0.080041119	0.462735851
ENSSSCG00000000116	POLR2F	5:9904948-9917744	-	1745.149377	0.089389959	0.323170811
ENSSSCG00000000117	C22orf23	5:9917751-9925634	+	608.0106231	-0.077320506	0.547560239
ENSSSCG00000000118	MICALL1	5:9927320-9956827	-	2600.025541	0.106747354	0.250001464
ENSSSCG00000000120	ANKRD54	5:10003836-10018944	+	736.3020524	-0.053758398	0.645850612
ENSSSCG00000000121	GALR3	5:10024348-10026101	-	1.715846078	1.184416252	0.495358747
ENSSSCG00000000130	CYTH4	5:10489289-10521735	-	2.587593178	-3.811946533	0.072263633
ENSSSCG00000000133	TST	5:10746890-10763360	+	442.6484138	0.091048727	0.477047185
ENSSSCG00000000135	KCTD17	5:10707354-10718983	-	559.6025672	0.151508319	0.224023675
ENSSSCG00000000137	NCF4	5:10878435-10992803	-	12.818756	-0.357651071	0.614302987
ENSSSCG00000000139	IFT27	5:11000412-11015327	+	190.4049241	0.188344562	0.286150046
ENSSSCG00000000142	FOXRED2	5:11233845-11254712	+	870.2517146	0.032005051	0.768686059
ENSSSCG00000000144	TXN2	5:11264465-11277631	+	2692.879754	-0.013112716	0.869059869
ENSSSCG00000000146	MYH11	3:7002706-7143100	+	328.6463516	-0.515930086	0.010272074
ENSSSCG00000000148	-	5:11509336-11543032	-	209.0459402	-0.416542524	0.027630449
NA	NA	NA	NA	2.127467434	-0.895742688	0.657393699
ENSSSCG00000000156	FBXO7	5:12501275-12525927	-	852.4881763	0.025910548	0.822168586
ENSSSCG00000000158	RTCB	5:12579975-12607578	+	2838.820969	0.059758168	0.424440382
ENSSSCG00000000160	PRDM4	5:12638291-12668879	+	725.7681942	-0.020937949	0.863631813
ENSSSCG00000000161	PWP1	5:12703304-12730726	-	1281.5749	0.03377847	0.724249726
ENSSSCG00000000162	BTBD11	5:12754539-13069699	-	9.707318309	0.295287512	0.752361197
ENSSSCG00000000164	CRY1	5:13275541-13364594	+	662.2878172	0.024912621	0.846835985
ENSSSCG00000000167	RIC8B	5:13468944-13585781	-	874.167564	0.070181384	0.465436913
ENSSSCG00000000169	POLR3B	5:13590158-13926729	-	1188.575485	0.122740412	0.292075113
ENSSSCG00000000174	TEX49	5:14812230-14833846	+	5.546458084	-0.264817855	0.78827843
ENSSSCG00000000175	ADCY6	5:14836798-14850728	-	2702.746127	-0.175066738	0.088976366
ENSSSCG00000000176	DDX23	5:14886694-14909741	-	3426.454148	0.071839018	0.314185241
ENSSSCG00000000179	CCDC65	5:14950492-14959327	+	83.35255894	0.155555624	0.544448031
ENSSSCG00000000180	FKBP11	5:14958782-14970752	-	2713.278843	-0.045514752	0.582127305
ENSSSCG00000000182	WNT10B	5:14995704-15013613	-	44.83090716	-0.710868363	0.047537999
ENSSSCG00000000184	DDN	5:15027081-15029652	-	3.329755033	-1.556168977	0.281991727
ENSSSCG00000000185	PRKAG1	5:15029818-15049656	-	1190.456952	0.147638151	0.086961704
ENSSSCG00000000186	RHEBL1	5:15093609-15097764	-	17.5516197	-0.502162196	0.397574415
ENSSSCG00000000189	LMBR1L	5:15119638-15135704	-	478.8700221	0.043743824	0.728150975
ENSSSCG00000000191	-	5:15058089-15084043	-	2545.281525	-0.170707679	0.08581054
ENSSSCG00000000195	PRPH	5:15285252-15289524	+	2.058608272	-0.304712263	0.873106523
ENSSSCG00000000197	C1QL4	5:15308282-15312520	-	48.01753235	0.21509381	0.569724756
ENSSSCG00000000199	-	5:15347633-15484936	+	616.7425683	0.03051402	0.799473496
ENSSSCG00000000202	MCRS1	5:15517033-15526535	-	1613.890645	-0.061672578	0.482834453
ENSSSCG00000000203	KCNH3	5:15495251-15517458	+	414.2084811	-0.018817951	0.882074843
ENSSSCG00000000204	PRPF40B	5:15570454-15596650	+	1450.413446	-0.052900202	0.554990137
ENSSSCG00000000205	FAM186B	5:15542246-15560066	-	12.01756779	1.625974274	0.027621064
ENSSSCG00000000206	FAIM2	5:15779334-15813034	-	23.24924906	-0.461929224	0.439594712
ENSSSCG00000000207	-	5:15774938-15775449	+	99.74814859	0.170798978	0.510747532
ENSSSCG00000000209	NCKAP5L	5:15711253-15761537	-	1263.124467	-0.165715615	0.114157441
ENSSSCG00000000211	AQP5	5:15876401-15881332	+	23.42944073	-0.193343539	0.713669269
ENSSSCG00000000214	GPD1	5:16007448-16021674	+	718.3005308	0.043832469	0.677105222
ENSSSCG00000000215	SMARCD1	5:15992459-16007793	+	1313.378411	-0.074789394	0.386922416
ENSSSCG00000000216	ASIC1	5:15947382-15991876	+	107.868563	-0.003039796	0.990154099
ENSSSCG00000000217	-	5:15894309-15944886	+	1571.370066	0.174752315	0.206548621
ENSSSCG00000000220	-	AEMK02000258.1:188924-217951	+	25.89890863	-0.468797141	0.305260378
ENSSSCG00000000223	BIN2	AEMK02000258.1:93259-133289	+	1.691695535	-2.054740583	0.271166874
ENSSSCG00000000228	SCN8A	5:16977701-17169541	+	20.26373793	0.232673659	0.65875168
ENSSSCG00000000232	ACVRL1	5:17263907-17285874	+	1142.091882	-0.138932247	0.210881281
ENSSSCG00000000233	ACVR1B	5:17314276-17350723	+	787.481854	-0.040844323	0.692844619
ENSSSCG00000000234	GRASP	5:17358042-17367324	+	471.4070035	-0.059190618	0.69284557
ENSSSCG00000000239	-	5:17635567-17645176	-	1.659067396	2.024300459	0.362749316
ENSSSCG00000000240	KRT85	5:17679997-17691232	-	2.193647678	-0.546873408	0.786583526
ENSSSCG00000000252	KRT8	5:18170354-18180215	-	2.189347346	-4.635000078	0.035512151
ENSSSCG00000000253	KRT18	5:18217575-18222833	+	1.560018465	-0.705113582	0.728613295
ENSSSCG00000000257	ITGB7	5:18417198-18434526	-	589.1815044	0.067566993	0.55320293
ENSSSCG00000000259	CSAD	5:18379344-18410396	-	366.6334514	0.117111903	0.381685762
ENSSSCG00000000260	SOAT2	5:18358673-18374288	+	37.62973978	0.036918789	0.941508471
ENSSSCG00000000262	SPRYD3	5:18293254-18353113	-	2828.539413	0.062089276	0.443505203
ENSSSCG00000000263	TNS2	5:18306453-18320270	+	5275.78197	-0.14918853	0.060014929
ENSSSCG00000000264	MFSD5	5:18476366-18478737	+	1092.144297	0.040272095	0.680366435
ENSSSCG00000000265	ESPL1	5:18487563-18509753	+	883.1860376	0.203173114	0.158797868
ENSSSCG00000000267	C12orf10	5:18512710-18528127	+	2087.507694	0.085523481	0.36101858
ENSSSCG00000000268	AAAS	5:18521628-18537864	-	1204.37361	-0.053939576	0.590588496
ENSSSCG00000000271	AMHR2	5:18642823-18648848	+	7.85808201	-0.804086688	0.351409739
ENSSSCG00000000272	SP1	5:18588941-18630760	+	1430.855479	0.029331592	0.729120373
ENSSSCG00000000273	-	5:18660684-18665925	+	1942.109518	0.060473559	0.445674592
ENSSSCG00000000275	MAP3K12	5:18696607-18717199	-	2998.609832	-0.050713926	0.461234515
ENSSSCG00000000276	TARBP2	5:18718158-18723839	+	1135.060192	0.05611894	0.534670976
ENSSSCG00000000277	NPFF	5:18724164-18724826	-	41.96147508	-0.615308877	0.097441972
ENSSSCG00000000278	-	5:18726359-18838565	-	2728.37678	-0.023960127	0.758394946
ENSSSCG00000000279	HOXC13	5:19151169-19157645	+	33.42731703	-0.155065969	0.741116559
ENSSSCG00000000281	HOXC12	5:19167174-19168794	+	3.53861465	0.75337346	0.595996989
ENSSSCG00000000289	NFE2	5:19491260-19501810	-	161.8763777	-0.154207788	0.559159616
ENSSSCG00000000290	COPZ1	5:19522556-19546042	+	4232.143484	0.00252655	0.96994939
ENSSSCG00000000292	ZNF385A	5:19557337-19583315	-	585.8878698	-0.171296061	0.247385379
ENSSSCG00000000295	NCKAP1L	5:19677875-19720547	+	13.87450672	0.730120213	0.403813522
ENSSSCG00000000297	PDE1B	5:19725354-19752890	+	30.83080022	0.441034767	0.320149308
ENSSSCG00000000298	PPP1R1A	5:19753857-19763269	-	16.55169668	-0.129103174	0.822918567
ENSSSCG00000000359	BLOC1S1	5:21156857-21160737	+	768.9846427	0.062020356	0.538005444
ENSSSCG00000000362	RDH5	5:21166904-21170897	+	4.892167732	-0.620273815	0.629774821
ENSSSCG00000000363	GDF11	5:21191190-21201804	+	872.6878573	-0.053979258	0.619735665
ENSSSCG00000000364	SARNP	5:21199422-21288580	-	1657.802405	0.104477079	0.257843983
ENSSSCG00000000365	-	5:21262193-21264686	+	706.5906149	0.094680052	0.367862087
ENSSSCG00000000366	DNAJC14	5:21265665-21272646	-	2403.921149	0.029529618	0.689576398
ENSSSCG00000000367	-	5:21274046-21279979	+	1278.410017	-0.010959416	0.916696197
ENSSSCG00000000368	MMP19	5:21278081-21289547	-	2715.524594	0.018130767	0.812899603
ENSSSCG00000000370	DGKA	5:21331468-21356183	+	1420.242605	0.216316528	0.037308423
ENSSSCG00000000371	PMEL	5:21355619-21364987	-	16.89627424	-0.079762691	0.906235723
ENSSSCG00000000373	CDK2	5:21364387-21373086	+	390.4068141	-0.12244997	0.397968011
ENSSSCG00000000376	SUOX	5:21395266-21399736	+	628.6952632	-0.058128657	0.617683401
ENSSSCG00000000377	-	5:21496025-21504946	+	5190.183574	0.10023785	0.181699558
ENSSSCG00000000379	ESYT1	5:21518070-21534463	+	5264.86609	-0.158050033	0.024179609
ENSSSCG00000000383	RNF41	5:21596306-21624569	-	1375.794696	-0.132106393	0.24006634
ENSSSCG00000000384	NABP2	5:21624143-21634412	+	648.527346	-0.015269053	0.902514745
ENSSSCG00000000385	SLC39A5	5:21628067-21639837	+	760.4983444	0.005743544	0.961960176
ENSSSCG00000000386	ANKRD52	5:21637613-21657092	-	3608.842294	-0.070239187	0.366109922
ENSSSCG00000000393	PAN2	5:21710772-21748950	-	1089.752494	-0.048840282	0.583509904
ENSSSCG00000000394	-	5:21707834-21711292	-	1208.924355	0.032566132	0.745954554
ENSSSCG00000000396	STAT2	5:21733030-21751354	-	999.9001737	0.071867041	0.499790953
ENSSSCG00000000398	APOF	5:21759475-21760815	-	25.26530946	-0.456222394	0.344899366
ENSSSCG00000000399	TIMELESS	5:21759475-21787521	-	601.8267963	-0.035118584	0.78716078
ENSSSCG00000000401	GLS2	5:21804309-21819656	-	397.6430198	0.081170764	0.54497963
ENSSSCG00000000402	RBMS2	5:21819852-21932604	+	847.1171415	-0.096280736	0.417770552
ENSSSCG00000000403	BAZ2A	5:21933281-21983034	-	3570.327139	-0.043077538	0.527078381
ENSSSCG00000000406	-	5:22000340-22021662	-	4509.543053	0.076212173	0.34909928
ENSSSCG00000000411	NAB2	5:22400548-22410479	+	4698.187494	0.015985939	0.834285947
ENSSSCG00000000413	MYO1A	5:22337906-22363502	-	11.29983297	-0.629975648	0.388993437
ENSSSCG00000000419	RDH16	5:22251753-22293249	-	20.24713699	-0.120396175	0.837081156
ENSSSCG00000000431	MBD6	5:22793364-22798234	+	867.7662255	-0.0438009	0.671350172
ENSSSCG00000000433	B4GALNT1	5:22885434-22897508	-	206.2976346	-0.160273394	0.350446606
ENSSSCG00000000435	ARHGEF25	5:22873334-22881570	+	1912.645021	-0.351679517	0.01633149
ENSSSCG00000000436	PIP4K2C	5:22854285-22868453	+	17.59155585	-0.053276439	0.929635856
ENSSSCG00000000437	ARHGAP9	5:22744637-22756137	-	45.81586754	-0.77062348	0.053728871
ENSSSCG00000000439	KIF5A	5:22816506-22867027	+	119.3357492	-0.104575924	0.648207083
ENSSSCG00000000443	GLI1	5:22732516-22748001	+	22.71731717	0.215183951	0.729717704
ENSSSCG00000000449	DTX3	5:22867720-22873418	+	1246.237149	-0.087091733	0.408312489
ENSSSCG00000000453	ATP23	5:23233854-23276036	+	350.1962807	0.010797876	0.939383887
ENSSSCG00000000455	LRIG3	5:24066623-24118043	-	175.0427308	-0.103701485	0.614191873
ENSSSCG00000000456	SLC16A7	5:24712656-24877213	+	214.6858902	-0.485813432	0.027004336
ENSSSCG00000000457	USP15	5:26964788-27083336	+	1434.382798	0.127883968	0.131009454
ENSSSCG00000000458	MON2	5:27126040-27241940	+	2671.929506	-0.059003748	0.462966234
ENSSSCG00000000462	RXYLT1	5:28247399-28276283	+	484.5808764	0.11411946	0.394912903
ENSSSCG00000000464	C12orf56	5:28716465-28817975	-	34.99744019	0.295020642	0.452136121
ENSSSCG00000000466	XPOT	5:28716909-28875331	+	5480.620934	0.020532232	0.772175042
ENSSSCG00000000469	LEMD3	5:29595883-29673875	+	784.9274099	0.111630339	0.302106853
ENSSSCG00000000473	-	5:30488065-30511550	-	1829.363845	0.097427996	0.287996439
ENSSSCG00000000475	IRAK3	5:30555108-30598954	+	241.5011854	-0.198725265	0.266187825
ENSSSCG00000000477	HELB	5:30645632-30696486	+	601.0944904	-0.077526672	0.474946234
ENSSSCG00000000478	GRIP1	5:30697047-31020436	-	10.01974129	-0.447137229	0.576654986
ENSSSCG00000000483	-	5:32644709-32673639	-	105.8098553	0.14954041	0.543821555
ENSSSCG00000000486	NUP107	5:32989781-33040561	+	828.1929749	0.0392634	0.733131716
ENSSSCG00000000487	SLC35E3	5:33049239-33068198	+	369.8932897	-0.023695243	0.865316105
ENSSSCG00000000488	MDM2	5:33087010-33164514	+	4935.990206	0.23227854	0.007678215
ENSSSCG00000000492	LYZ	5:33612593-33618953	+	25.8320885	-0.170125105	0.763170991
ENSSSCG00000000493	FRS2	5:33724546-33852952	+	808.942664	-0.080288716	0.471908913
NA	NA	NA	NA	4.220826371	0.613490462	0.605363819
ENSSSCG00000000502	CNOT2	5:34426399-34550088	+	1868.063598	0.054146115	0.502803836
ENSSSCG00000000504	PTPRB	5:34658540-34794270	-	240.6204561	0.062027082	0.736230183
ENSSSCG00000000509	ZFC3H1	5:35612726-35671191	-	2806.294749	-0.076904195	0.366365461
ENSSSCG00000000510	TMEM19	5:35692024-35718008	+	1050.349651	-0.09747809	0.291710983
ENSSSCG00000000512	TBC1D15	5:35827440-35908180	+	1310.341872	0.141251939	0.105570302
ENSSSCG00000000516	KCNC2	5:38326410-38532777	-	1.604902234	-0.750773769	0.707842094
ENSSSCG00000000517	CAPS2	5:38578539-38625131	-	18.08326363	0.273390526	0.680943311
ENSSSCG00000000519	GLIPR1	5:38758616-38815555	+	1067.016706	-0.068360246	0.486688709
ENSSSCG00000000521	PHLDA1	5:39314595-39315761	-	1535.52944	0.208951977	0.543371387
ENSSSCG00000000523	BBS10	5:39562062-39566329	-	118.6263625	0.141936627	0.53640346
ENSSSCG00000000528	PKP2	5:41424795-41509779	+	306.501488	0.539860101	0.0203559
ENSSSCG00000000529	DNM1L	5:41569851-41636063	-	2366.983916	0.054764157	0.462175886
ENSSSCG00000000530	FGD4	5:41681453-41879084	-	240.7982103	-0.170771229	0.355793119
ENSSSCG00000000531	BICD1	5:41897410-42143695	-	288.7500819	-0.126383318	0.542841007
ENSSSCG00000000534	IPO8	5:43099745-43182803	+	2158.647266	0.075968469	0.320103293
ENSSSCG00000000536	ERGIC2	5:44334180-44385313	+	2234.252788	0.119871548	0.15543402
ENSSSCG00000000540	OVCH1	5:44228207-44311394	+	6.236242951	0.910424871	0.391557669
ENSSSCG00000000541	FAR2	5:44381129-44559352	-	1479.703881	0.080010143	0.344067266
ENSSSCG00000000545	KLHL42	5:45901767-45954876	-	1112.413644	-0.152601729	0.107042266
ENSSSCG00000000546	MANSC4	5:45955090-45973028	+	62.57249648	-0.609548558	0.096158798
ENSSSCG00000000547	MRPS35	5:45973072-46023094	-	716.459483	-0.047904913	0.691549086
ENSSSCG00000000549	PPFIBP1	5:46029676-46223524	-	2665.592216	-0.069494068	0.458389348
ENSSSCG00000000551	ARNTL2	5:46330522-46482280	-	1247.52229	-0.015866666	0.879858061
ENSSSCG00000000552	MED21	5:46730210-46736376	-	717.3202681	0.023788446	0.817785274
ENSSSCG00000000553	TM7SF3	5:46740931-46784194	+	2070.558094	-0.015088026	0.852356797
ENSSSCG00000000554	FGFR1OP2	5:46793137-46824696	-	777.5883973	-0.03813182	0.711860275
ENSSSCG00000000555	ITPR2	5:46935923-47464125	+	655.4427947	0.058549705	0.623432514
ENSSSCG00000000559	RASSF8	5:47728988-47848475	-	1176.229485	0.085278642	0.369268128
ENSSSCG00000000563	LRMP	5:48648629-48707133	-	179.2211146	0.159787348	0.436082467
ENSSSCG00000000567	SOX5	5:49749765-50161468	+	40.66227122	0.056567321	0.902574119
ENSSSCG00000000570	C2CD5	5:51040519-51132282	+	1511.564164	-0.081872478	0.338647188
ENSSSCG00000000571	ABCC9	5:51536526-51673580	+	111.3273989	-0.195650498	0.490832662
ENSSSCG00000000573	KCNJ8	5:51695974-51707039	+	9.254596293	0.527166393	0.500504931
ENSSSCG00000000579	GOLT1B	5:51939480-51953314	-	2376.872418	-0.042705945	0.60965887
ENSSSCG00000000580	RECQL	5:51953184-51997113	+	1479.533037	0.046560605	0.633849827
ENSSSCG00000000583	PYROXD1	5:51993954-52021439	-	894.8863111	0.064793155	0.514160403
ENSSSCG00000000584	SLCO1A2	5:52020349-52131767	+	70.9010828	0.065767867	0.83772782
ENSSSCG00000000587	AEBP2	5:53441484-53691547	-	1222.060211	0.020058257	0.827296859
ENSSSCG00000000588	PLEKHA5	5:53760818-54016938	-	746.0694196	0.279939645	0.007475238
ENSSSCG00000000599	DERA	5:56590953-56706483	-	696.5376286	0.047567549	0.727926849
ENSSSCG00000000600	EPS8	5:56817482-57005114	+	3018.432485	0.30852438	0.024721836
ENSSSCG00000000611	-	5:57749943-57767151	+	2389.978553	0.084275928	0.277097748
ENSSSCG00000000612	ATF7IP	5:58022733-58150185	-	1672.890556	0.108499501	0.253424262
ENSSSCG00000000614	GRIN2B	5:58480191-58927558	+	1.626441259	-2.128223342	0.298841039
ENSSSCG00000000619	FAM234B	5:59411880-59491536	-	348.7104091	0.295867969	0.030981464
ENSSSCG00000000623	BCL2L14	5:60333082-60357900	-	3.887491093	1.46425355	0.30199038
ENSSSCG00000000625	LRP6	5:60149026-60314764	+	3195.87664	-0.096403384	0.208738207
ENSSSCG00000000634	STYK1	5:61402731-61417472	+	13.80102839	0.292334846	0.684768897
ENSSSCG00000000635	-	5:61425829-61433947	+	691.5772965	0.044943609	0.719966414
NA	NA	NA	NA	2.830115227	-0.78196532	0.649875876
ENSSSCG00000000645	GABARAPL1	5:61758137-61767601	-	3401.05677	-0.133853703	0.199550261
ENSSSCG00000000657	-	5:62187297-62226080	-	25.963425	-0.073848159	0.872755952
ENSSSCG00000000660	A2M	5:62437647-62485537	+	13.50051951	-1.263562055	0.12419911
ENSSSCG00000000661	PHC1	5:62557774-62580657	-	557.2933256	-0.155217654	0.208800813
ENSSSCG00000000664	-	5:62603252-62680680	-	60.63128385	-0.494554243	0.195869727
ENSSSCG00000000665	RIMKLB	5:62676952-62723919	-	1084.27258	-0.469003834	0.006314502
ENSSSCG00000000672	CLSTN3	5:63569866-63607112	-	85.15312066	0.258175735	0.372415539
ENSSSCG00000000679	LRRC23	5:63809132-63817218	-	5.30989495	-0.310719832	0.80985348
ENSSSCG00000000680	GPR162	5:63885714-63894340	-	20.06687764	-0.885784085	0.100088359
ENSSSCG00000000682	GNB3	5:63863656-63870433	-	196.2857042	-0.229991627	0.389888825
ENSSSCG00000000683	CDCA3	5:63859541-63862360	+	358.269608	0.121913815	0.615175963
ENSSSCG00000000684	USP5	5:63843033-63859572	-	5425.703604	0.055199016	0.459854087
ENSSSCG00000000688	LAG3	5:63929624-63935410	-	8.315886667	0.995085668	0.249197051
ENSSSCG00000000691	COPS7A	5:63957064-63977556	-	1000.957582	-0.056645234	0.561914942
ENSSSCG00000000692	PIANP	5:63992909-63999438	+	6.898269452	-0.355671111	0.755666591
ENSSSCG00000000693	NCAPD2	5:64136507-64167410	-	1219.707793	0.111960446	0.405708735
ENSSSCG00000000695	IFFO1	5:64116152-64129264	+	855.9265126	0.020084474	0.853204851
ENSSSCG00000000696	-	5:64106098-64116289	+	2985.85069	0.139059971	0.060393392
ENSSSCG00000000699	LPAR5	5:64049491-64060246	+	22.41592936	-0.079040514	0.872666516
ENSSSCG00000000700	ACRBP	5:64027876-64047847	+	692.4016188	-0.116514551	0.287208863
ENSSSCG00000000702	ZNF384	5:64012803-64024560	+	1158.492948	0.099272591	0.310645595
ENSSSCG00000000703	VAMP1	5:64182072-64185800	+	12.49380496	0.349963686	0.627702777
ENSSSCG00000000704	TAPBPL	5:64188187-64200538	-	1396.875899	-0.044291355	0.592721266
ENSSSCG00000000705	CD27	5:64197213-64202615	-	2.460851586	0.237988003	0.906065406
ENSSSCG00000000706	LTBR	5:64269552-64278550	-	3698.104654	0.05643396	0.408802351
ENSSSCG00000000707	SCNN1A	5:64285015-64314819	+	17.71821881	-0.085732973	0.906439351
ENSSSCG00000000708	TNFRSF1A	5:64319044-64335527	+	3381.702131	-0.027940937	0.692228052
ENSSSCG00000000709	PLEKHG6	5:64331080-64350705	-	1175.839715	0.011468032	0.909228552
ENSSSCG00000000712	VWF	5:64517481-64678840	+	9.717841768	-2.780467256	0.014265554
ENSSSCG00000000713	-	5:64986832-65001820	+	6.615425133	-0.72282327	0.43062621
ENSSSCG00000000717	KCNA6	5:65625585-65659219	-	137.7957701	-0.300291912	0.194816711
ENSSSCG00000000719	NDUFA9	5:65759668-65789223	-	1871.570004	-0.011771641	0.881664918
ENSSSCG00000000720	AKAP3	5:65788847-65840172	+	268.1116703	-0.182514633	0.320413465
ENSSSCG00000000721	-	5:65815456-65839668	-	10.61756291	-1.31313497	0.092598629
ENSSSCG00000000722	RAD51AP1	5:65837563-65897230	-	297.7243907	-0.041005144	0.847222624
ENSSSCG00000000723	C12orf4	5:65892910-65939569	+	993.9075874	0.066661619	0.499990813
ENSSSCG00000000728	PARP11	5:66443483-66483643	+	259.2532007	-0.210534939	0.195754844
ENSSSCG00000000730	PRMT8	5:66665263-66753868	-	42.32549995	-0.369797918	0.348169712
ENSSSCG00000000732	CRACR2A	5:66530501-66647708	+	8.836149787	0.056865717	0.945378453
ENSSSCG00000000734	-	5:66853318-66911608	+	531.7287519	-0.006666989	0.962276955
ENSSSCG00000000735	TSPAN9	5:66913755-67106257	-	1169.202227	-0.071441426	0.476948175
ENSSSCG00000000736	TEAD4	5:67124726-67194381	-	1042.795868	0.076292947	0.451483041
ENSSSCG00000000737	TULP3	5:67201685-67238330	-	3283.046344	0.075423049	0.330189467
ENSSSCG00000000738	RHNO1	5:67238717-67246660	-	1097.83912	0.042990348	0.707113452
ENSSSCG00000000739	FOXM1	5:67241910-67265377	+	878.4009801	0.099487907	0.521435285
ENSSSCG00000000741	NRIP2	5:67280924-67292348	+	2.425955651	-1.166105006	0.45530284
ENSSSCG00000000742	ITFG2	5:67290112-67305758	-	166.6107002	-0.224915158	0.234438243
ENSSSCG00000000743	FKBP4	5:67314011-67321630	-	4440.5595	0.15547275	0.066109425
NA	NA	NA	NA	2.84242217	-0.63849308	0.704846617
ENSSSCG00000000745	DDX11	5:67363831-67397111	+	873.6311951	0.085859834	0.417352109
ENSSSCG00000000746	WASHC1	5:67395876-67411106	-	1077.786354	-0.045777681	0.656702424
ENSSSCG00000000748	IQSEC3	5:67445842-67541312	+	2.752644381	-1.348048203	0.427372399
ENSSSCG00000000749	SLC6A12	5:67550287-67573863	-	4.563535522	-1.527269967	0.245833996
ENSSSCG00000000751	CCDC77	5:67725833-67756868	+	193.1415625	0.122463473	0.502556323
ENSSSCG00000000754	RAD52	5:68133699-68223645	-	5150.710307	-0.022377453	0.781187647
ENSSSCG00000000757	ADIPOR2	5:68755837-68807493	+	2178.837925	-0.027262025	0.730871828
ENSSSCG00000000759	-	5:68627338-68731931	+	377.6351465	0.093251287	0.547345131
ENSSSCG00000000760	LRTM2	5:68822323-68836580	+	2.399038886	-4.772091007	0.035595015
ENSSSCG00000000764	HDHD5	5:69500285-69512611	-	343.7157539	0.11425493	0.492364036
ENSSSCG00000000765	IL17RA	5:69461529-69480112	+	4042.116279	0.176180639	0.04311335
ENSSSCG00000000766	CECR2	5:69621879-69744435	+	291.7311553	-0.025177261	0.883478667
ENSSSCG00000000767	ATP6V1E1	5:69747720-69772077	-	3507.596786	0.033489069	0.6341883
ENSSSCG00000000769	BID	5:69849002-69875853	-	884.4947491	-0.035388067	0.761274134
ENSSSCG00000000770	MICAL3	5:69890145-69985424	-	1163.987048	-0.214793197	0.046582687
ENSSSCG00000000773	TUBA8	5:70133330-70179970	+	76.42397875	0.034450979	0.911787801
ENSSSCG00000000774	USP18	5:70183279-70227984	+	209.6985094	0.352508169	0.133210242
ENSSSCG00000000778	CPNE8	5:70394576-70659819	-	25.97695959	-0.342225619	0.517451936
ENSSSCG00000000779	KIF21A	5:70889000-71029809	-	161.5634388	0.143082474	0.510452808
ENSSSCG00000000783	SLC2A13	5:71295008-71673893	-	1503.154788	-0.067000411	0.509663191
ENSSSCG00000000784	LRRK2	5:71800337-71944105	+	2575.237045	0.241002846	0.01809872
ENSSSCG00000000789	CNTN1	5:72168532-72495728	+	108.8219136	0.20686986	0.385068355
ENSSSCG00000000791	PDZRN4	5:72787914-72940818	+	1.922780829	-2.283016169	0.310776754
ENSSSCG00000000793	PPHLN1	5:73555798-73697374	+	2098.703378	-0.025833541	0.751374716
ENSSSCG00000000795	ADAMTS20	5:74502100-74672835	-	332.6760293	-0.34665507	0.04541083
ENSSSCG00000000798	TWF1	5:74868591-74893713	-	3251.215771	0.032881387	0.705665584
ENSSSCG00000000799	IRAK4	5:74842184-74858125	+	656.8807944	0.099279904	0.379244642
ENSSSCG00000000800	PUS7L	5:74803484-74835140	-	675.6250519	0.000405733	0.997444836
ENSSSCG00000000801	TMEM117	5:74917409-75403615	+	158.0864862	-0.08260676	0.674370843
ENSSSCG00000000802	NELL2	5:75505099-75837399	-	43.26621291	-0.220813766	0.594924324
ENSSSCG00000000804	ANO6	5:76238923-76334021	+	2616.798492	-0.023767876	0.754806133
ENSSSCG00000000806	SCAF11	5:76807231-76876613	-	3276.2158	0.028306796	0.700977447
ENSSSCG00000000807	SLC38A1	5:77011950-77058427	-	451.3676082	-0.142117377	0.29810335
ENSSSCG00000000810	AMIGO2	5:77642195-77645753	-	553.5833607	-0.19472887	0.098252081
ENSSSCG00000000811	PCED1B	5:77781714-77795179	+	169.9409239	-0.472487919	0.018896584
ENSSSCG00000000816	SENP1	5:78423137-78476313	-	215.7368898	0.079150474	0.64150687
ENSSSCG00000000837	CHST11	5:79788572-80067795	-	835.7902271	0.07027694	0.559751637
ENSSSCG00000000838	SLC41A2	5:79594004-79719276	+	1127.49212	0.008240186	0.933344884
ENSSSCG00000000840	WASHC4	5:79417712-79474645	-	2888.160132	-0.004096533	0.962987197
ENSSSCG00000000841	APPL2	5:79356067-79412235	+	1215.906788	-0.088852161	0.480935878
ENSSSCG00000000842	KANSL2	5:79281586-79315011	-	943.1237904	0.034910562	0.728476867
ENSSSCG00000000844	NFYB	5:80333757-80353768	+	639.7761789	0.134032885	0.256922186
ENSSSCG00000000846	HCFC2	5:80368244-80409786	-	1974.680878	-0.03786614	0.639097924
ENSSSCG00000000847	TDG	5:80437959-80492252	-	623.2696835	0.070353757	0.586161375
ENSSSCG00000000848	GLT8D2	5:80421183-80473288	+	1515.926756	-0.086175575	0.28489426
ENSSSCG00000000853	NT5DC3	5:80644245-80688504	+	56.67679169	0.368598167	0.322293364
NA	NA	NA	NA	3.058660925	-5.122849136	0.010026972
ENSSSCG00000000856	PAH	5:81391437-81453790	+	1.9732438	-2.327677907	0.244399427
ENSSSCG00000000857	IGF1	5:81776422-81848048	+	525.6519562	-0.378419259	0.581970888
ENSSSCG00000000858	PMCH	5:82018816-82020334	+	62.87647968	-0.146319949	0.618133294
ENSSSCG00000000859	PARPBP	5:82019182-82091408	-	253.9666719	0.127304992	0.536874849
ENSSSCG00000000860	NUP37	5:82091456-82145089	+	411.0392554	-0.015792637	0.91752401
ENSSSCG00000000862	GNPTAB	5:82361906-82460814	+	3362.552756	0.052176098	0.482113847
ENSSSCG00000000863	SYCP3	5:82493992-82501068	+	65.38510924	-0.114554459	0.707915099
ENSSSCG00000000864	CHPT1	5:82497437-82544732	-	965.1535222	-0.046944136	0.726182812
ENSSSCG00000000867	-	5:82726346-82745213	-	4.17056423	0.201163311	0.878560909
ENSSSCG00000000869	UTP20	5:82813701-82913162	-	1563.048166	0.009273256	0.927942672
ENSSSCG00000000870	ARL1	5:82795620-82814112	+	4048.37705	-0.033964963	0.622538931
ENSSSCG00000000873	ANO4	5:83048948-83489395	-	7.85147756	0.757271261	0.384854091
ENSSSCG00000000874	GAS2L3	5:83558566-83600868	-	297.6154438	0.050811453	0.773549041
ENSSSCG00000000875	NR1H4	5:83607225-83683086	-	3.758842611	3.263575282	0.066284956
ENSSSCG00000000877	SCYL2	5:83812681-83879088	-	1655.323505	0.038908843	0.644582718
ENSSSCG00000000882	ANKS1B	5:84080422-85065974	+	1.634125992	-0.790798252	0.724781179
ENSSSCG00000000884	APAF1	5:85166460-85258707	-	1775.373823	-0.141399989	0.139613635
ENSSSCG00000000887	-	AEMK02000183.1:10252-37190	+	215.7518808	0.20970435	0.310881071
ENSSSCG00000000890	NEDD1	5:86693818-86737265	-	1185.581509	-0.012233891	0.905916568
ENSSSCG00000000891	LTA4H	5:87486713-87518357	+	4413.103378	0.126722557	0.067638813
ENSSSCG00000000894	CCDC38	5:87568989-87616183	+	494.5824497	0.206060498	0.10934038
ENSSSCG00000000895	SNRPF	5:87613932-87622951	-	1027.921024	0.09428878	0.448812872
ENSSSCG00000000896	NTN4	5:87671871-87784701	+	722.9462738	0.22090735	0.053290247
ENSSSCG00000000900	VEZT	5:88035642-88104742	-	755.2714661	0.011886728	0.91923987
ENSSSCG00000000901	FGD6	5:88104234-88226266	+	111.3925839	0.171766929	0.555291266
ENSSSCG00000000902	NR2C1	5:88231262-88277997	+	394.335176	-0.114805222	0.381853771
ENSSSCG00000000905	-	5:88292771-88317177	+	1844.816942	0.125298416	0.139609863
ENSSSCG00000000906	-	5:88606814-88682326	+	5.507833836	0.384687059	0.689321725
ENSSSCG00000000907	PLXNC1	5:88900245-89055742	-	523.3242319	-0.061080708	0.66927091
ENSSSCG00000000908	-	5:89702682-89707784	+	2080.714807	0.031150855	0.73959229
ENSSSCG00000000910	CRADD	5:89306250-89587429	-	364.7331074	0.673865695	0.009648231
ENSSSCG00000000917	KERA	5:91796324-91801357	+	48.09542915	-0.3567937	0.316250321
ENSSSCG00000000920	POC1B	5:93132082-93222522	+	213.7560734	0.096035058	0.607221182
ENSSSCG00000000924	C12orf50	5:94490181-94521416	+	9.209917965	0.109072637	0.895610967
ENSSSCG00000000925	C12orf29	5:94473176-94489661	-	969.0264005	0.107479146	0.285576612
ENSSSCG00000000926	CEP290	5:94383946-94469001	+	997.6921474	0.088199782	0.456969655
ENSSSCG00000000927	TMTC3	5:94308752-94384263	-	1836.41359	0.088650987	0.337863348
ENSSSCG00000000934	LRRIQ1	5:96802826-97034177	-	13.14878667	-0.017184886	0.980599433
ENSSSCG00000000936	SLC6A15	5:97092947-97151922	+	303.744375	0.297510353	0.071810607
ENSSSCG00000000939	ACSS3	5:100270239-100429204	-	61.09707656	-0.043761542	0.89160172
ENSSSCG00000000940	PPFIA2	5:99818795-100279030	+	4.168747933	0.431713601	0.758192871
ENSSSCG00000000941	METTL25	5:99230284-99359244	-	313.9983792	0.027858482	0.879849874
ENSSSCG00000000950	E2F7	5:104126952-104163407	+	535.0438238	0.175686871	0.291439756
ENSSSCG00000000951	-	5:104273629-104295140	+	512.1405427	0.06033728	0.64647451
ENSSSCG00000000952	-	5:104300877-104395288	-	1125.693252	0.001123157	0.989850412
ENSSSCG00000000955	TBC1D22A	5:2530531-2787149	-	1391.858538	-0.187638107	0.050047599
ENSSSCG00000000958	DYRK2	5:32047643-32064222	+	1267.213352	-0.0617748	0.481268537
ENSSSCG00000000959	-	AEMK02000361.1:214423-805651	-	534.9407654	-0.002971542	0.985211481
ENSSSCG00000000960	KLHDC7B	5:202137-203951	-	2.388269373	-3.713320822	0.084831123
ENSSSCG00000000964	LMF2	5:233298-258794	+	4481.460752	-0.037938525	0.614057053
ENSSSCG00000000965	NCAPH2	5:220765-233549	-	1409.119786	0.035675934	0.700023441
ENSSSCG00000000967	ODF3B	5:216066-217972	+	1.837616861	-1.384230012	0.450777965
ENSSSCG00000000970	PPP6R2	5:284697-361548	-	3451.094392	-0.144550591	0.080377556
ENSSSCG00000000971	HDAC10	5:439836-445511	+	1494.89051	-0.069877608	0.41991911
ENSSSCG00000000972	TUBGCP6	5:445718-467415	+	1351.432092	-0.039050021	0.688656007
ENSSSCG00000000973	SELENOO	5:467547-480836	-	1879.7005	0.012798814	0.874735731
ENSSSCG00000000974	TRABD	5:482870-494604	-	2614.553568	-0.010108646	0.895330801
ENSSSCG00000000975	PANX2	5:497040-505979	-	2239.165904	0.290539473	0.05312915
ENSSSCG00000000978	MLC1	5:571694-594059	+	3.801889332	-4.414010627	0.01704683
ENSSSCG00000000980	ALG12	5:716940-729397	+	1162.383763	0.079222449	0.382834514
ENSSSCG00000000981	CRELD2	5:707717-716917	-	880.8172069	-0.065973303	0.599559002
ENSSSCG00000000982	TTLL8	5:599863-644833	+	4.059953252	-2.821225999	0.07811431
ENSSSCG00000000983	-	5:646947-662557	+	48.73254371	-0.249638558	0.470930363
ENSSSCG00000000991	FOXQ1	7:664373-665566	+	15.37294959	-0.804716085	0.202906589
ENSSSCG00000000994	GMDS	7:752239-1285584	-	888.8220398	0.050473929	0.69589514
ENSSSCG00000000997	PPP1R3G	7:2965061-3057806	+	260.598712	-0.332876474	0.095952004
ENSSSCG00000000998	RPP40	7:2988992-3005638	-	724.5214612	0.17933822	0.109476948
ENSSSCG00000000999	CDYL	7:2845809-2966058	+	1218.013824	-0.081516638	0.352010679
ENSSSCG00000001000	ECI2	7:2425615-2446259	-	3387.518258	-0.065986659	0.44144069
ENSSSCG00000001001	-	7:2417807-2431124	+	934.6133561	-0.017786357	0.868820819
ENSSSCG00000001002	PRPF4B	7:2360481-2417083	+	4909.032747	-0.023901328	0.715792076
ENSSSCG00000001004	SLC22A23	7:1987773-2131627	-	534.305948	0.06985091	0.649188447
ENSSSCG00000001008	BPHL	7:1882731-1909853	+	754.4764678	-0.023250564	0.82071488
ENSSSCG00000001009	RIPK1	7:1840951-1882870	+	2617.628505	-0.116647805	0.121919284
ENSSSCG00000001010	-	7:1656442-1667876	+	2983.401853	0.011728385	0.899766685
ENSSSCG00000001011	SERPINB1	7:1681355-1693281	-	1613.790156	0.01207909	0.897908493
ENSSSCG00000001021	RREB1	7:4579103-4638176	+	1750.311625	-0.04147324	0.623210269
ENSSSCG00000001024	RIOK1	7:4750487-4782448	+	1760.184367	0.007913468	0.922265174
ENSSSCG00000001025	DSP	7:4862565-4937363	+	995.0625128	-0.001239903	0.989947782
ENSSSCG00000001027	BMP6	7:5058036-5211316	+	4350.317296	-0.023633163	0.77655814
ENSSSCG00000001033	SLC35B3	7:5581756-5606551	-	567.6179299	0.117589498	0.341847483
ENSSSCG00000001036	TFAP2A	7:7223100-7244883	-	27.38299732	-0.071528972	0.896918725
ENSSSCG00000001038	-	7:7462212-7469623	+	2435.621918	-0.001104958	0.988290884
ENSSSCG00000001041	PAK1IP1	7:7444789-7456716	+	1317.492707	0.078848746	0.50634162
ENSSSCG00000001042	MAK	7:7481682-7538376	-	28.77254393	-0.197162611	0.708907562
ENSSSCG00000001045	ELOVL2	7:7650380-7773419	-	10.54956064	-0.508902859	0.535914966
ENSSSCG00000001049	HIVEP1	7:8519044-8661137	+	735.1755905	-0.203343959	0.062672785
ENSSSCG00000001052	PHACTR1	7:9345449-9675230	+	1249.667431	-0.110366017	0.281940141
ENSSSCG00000001053	TBC1D7	7:9683091-9708741	-	419.9843372	0.166602458	0.252744759
ENSSSCG00000001056	RANBP9	7:9976958-10060125	-	1371.403504	0.068131303	0.417339156
ENSSSCG00000001057	MCUR1	7:10119567-10142909	-	380.5609561	0.104615349	0.435439836
ENSSSCG00000001061	JARID2	7:11303859-11602097	+	1873.668084	0.082322214	0.534633446
ENSSSCG00000001062	DTNBP1	7:11602395-11748548	-	373.2266975	0.102198218	0.451300174
ENSSSCG00000001063	-	7:12117240-12137926	+	352.7458806	0.180346443	0.231473494
ENSSSCG00000001064	GMPR	7:12254388-12294555	+	136.6299828	0.277137367	0.214756401
ENSSSCG00000001065	ATXN1	7:12304036-12721993	-	1475.575319	-0.135048794	0.135421518
ENSSSCG00000001070	FAM8A1	7:13378152-13390890	+	1808.600848	-0.035832225	0.754695392
ENSSSCG00000001072	NHLRC1	7:13816246-13817644	-	121.846843	-0.022395557	0.918872443
ENSSSCG00000001073	TPMT	7:13820891-13846247	-	674.9360132	0.136917021	0.337533655
ENSSSCG00000001074	KDM1B	7:13845942-13901253	+	696.1367567	-0.113759884	0.292565841
ENSSSCG00000001075	-	7:13901581-13934874	-	4177.795131	-0.041891481	0.574053993
ENSSSCG00000001076	RNF144B	7:13946101-14125654	+	1311.31965	-0.137131699	0.28218529
ENSSSCG00000001078	MBOAT1	7:15532073-15643988	-	1610.746999	-0.183216545	0.069948092
ENSSSCG00000001080	CDKAL1	7:15910494-16674989	+	486.2279752	0.189476286	0.225345218
ENSSSCG00000001081	SOX4	7:16891319-16892752	+	775.8665899	-0.060739338	0.591649813
ENSSSCG00000001083	-	7:17695812-17696497	+	2.37598636	-2.648575696	0.118933593
ENSSSCG00000001087	MRS2	7:19244411-19295802	+	1100.273915	0.000273084	0.997908042
ENSSSCG00000001088	-	7:19272032-19272388	-	14.19057782	0.502642891	0.417763248
ENSSSCG00000001089	GPLD1	7:19289576-19346420	-	767.5620997	0.132976337	0.361794359
ENSSSCG00000001090	ALDH5A1	7:19351361-19379098	+	1090.448088	0.137352527	0.296083367
ENSSSCG00000001091	KIAA0319	7:19386111-19451666	-	41.36120882	-0.133461547	0.729078176
ENSSSCG00000001092	TDP2	7:19488920-19502546	-	726.0117941	0.03682508	0.748554356
ENSSSCG00000001095	GMNN	7:19585946-19595344	+	517.8275649	0.034211282	0.780510723
ENSSSCG00000001097	-	7:19587685-19838096	-	3.869104851	-1.921475926	0.127042527
ENSSSCG00000001099	CMAH	7:19873779-19955840	-	1345.151567	-0.418359023	0.158287132
ENSSSCG00000001100	CARMIL1	7:20037411-20356954	+	1562.647344	0.024702488	0.770272453
ENSSSCG00000001107	SLC17A1	7:20458617-20574593	-	3.470214413	-2.631382181	0.066120431
ENSSSCG00000001131	BTN2A2	7:20954861-20967000	+	59.72951784	-0.170277914	0.626498009
ENSSSCG00000001137	HIST1H1D	7:20862942-20882693	-	1959.430324	-0.046547195	0.683459073
ENSSSCG00000001156	ZNF322	7:21127869-21143387	-	989.3557735	0.011891702	0.909519048
ENSSSCG00000001164	ZNF184	7:21413117-21435873	-	383.0800193	-0.025717509	0.868973548
ENSSSCG00000001197	ZNF165	7:21936040-21949794	+	28.2725338	-0.72355216	0.162746584
ENSSSCG00000001201	ZKSCAN8	7:21981150-22000834	+	725.9562969	-0.064509516	0.576464775
ENSSSCG00000001203	ZSCAN9	7:22082220-22088469	+	5.386264326	0.230847032	0.832577019
ENSSSCG00000001204	ZKSCAN4	7:22093092-22101837	+	146.345656	-0.055428084	0.782789223
ENSSSCG00000001205	NKAPL	7:22108647-22110123	+	7.042416966	0.199795102	0.84140664
ENSSSCG00000001206	ZSCAN26	7:22114800-22133148	+	282.3821187	-0.16207152	0.381794338
ENSSSCG00000001207	PGBD1	7:22134995-22155657	+	307.6013808	-0.21779364	0.250078994
ENSSSCG00000001209	ZSCAN12	7:22189821-22208745	-	228.1579087	-0.179902192	0.279483209
NA	NA	NA	NA	4.292513452	1.447374919	0.257534016
ENSSSCG00000001219	TRIM27	AEMK02000264.1:139243-157845	+	2080.55532	0.012536703	0.87429207
ENSSSCG00000001231	-	7:22868956-22870990	+	8.99389259	-0.264582551	0.738429509
ENSSSCG00000001233	TRIM26	7:22757794-22767662	-	1132.902631	0.080967133	0.40608579
ENSSSCG00000001234	TRIM10	7:22715025-22732141	-	2.705746	-3.904046064	0.063706321
ENSSSCG00000001235	TRIM15	7:22730644-22746668	+	4.779854702	-0.306710652	0.793848019
ENSSSCG00000001242	GABBR1	7:22548568-22577116	-	1873.597536	-0.05066506	0.575638396
ENSSSCG00000001245	ZNRD1	7:22626804-22631557	+	302.7098152	0.105787137	0.464682871
ENSSSCG00000001247	ZFP57	7:22607420-22612064	-	34.72487001	-0.198033405	0.673511505
ENSSSCG00000001248	MOG	7:22595565-22606450	+	8.879432777	0.649882874	0.408570692
NA	NA	NA	NA	3.075348101	0.809955866	0.672894842
ENSSSCG00000001341	-	7:23004251-23047651	-	3276.609602	0.08419662	0.469888645
ENSSSCG00000001342	TRIM39	7:23050195-23064498	+	116.2545069	0.009876559	0.967050538
ENSSSCG00000001346	ABCF1	7:23126307-23143994	+	4275.525975	0.086240569	0.219866915
ENSSSCG00000001347	PPP1R10	7:23149933-23165456	-	1652.590974	0.080876922	0.329350388
ENSSSCG00000001362	MDC1	7:23230097-23243494	-	1842.572371	0.097530263	0.275983699
ENSSSCG00000001372	GNL1	7:23102270-23112950	-	2378.549993	-0.084161229	0.26935931
ENSSSCG00000001376	DHX16	7:23186470-23208507	-	1874.426205	0.076320432	0.348493629
ENSSSCG00000001382	DDR1	7:23373583-23394965	+	3345.816985	-0.322790031	0.023728882
ENSSSCG00000001383	GTF2H4	7:23398385-23404128	+	555.2645588	-0.097189501	0.399867309
ENSSSCG00000001384	VARS2	7:23405023-23549747	+	1069.308963	-0.081524263	0.377194001
ENSSSCG00000001391	CCHCR1	7:23544129-23558270	-	600.6450321	-0.042531758	0.721724214
ENSSSCG00000001392	TCF19	7:23558128-23562074	+	708.7284235	0.123919957	0.382656544
ENSSSCG00000001393	-	7:23564908-23570600	-	2.03942015	-2.38766785	0.185324786
ENSSSCG00000001394	-	7:23596301-23609638	+	944.0184864	-0.116550394	0.256324017
ENSSSCG00000001395	-	7:23616984-23621159	-	31.61556848	-0.297588148	0.520045805
ENSSSCG00000001396	-	7:23622448-23628588	+	1022.259235	0.004875517	0.957536094
ENSSSCG00000001398	-	7:23631152-23649347	-	1960.774571	0.165543066	0.046383665
ENSSSCG00000001400	DDX39B	7:23654600-23669155	-	4987.606026	0.01397691	0.854128143
ENSSSCG00000001401	ATP6V1G2-DDX39B	7:23670965-23673279	-	122.0252256	0.129550592	0.569364657
ENSSSCG00000001402	NFKBIL1	7:23668778-23685087	+	1057.405636	-0.040842988	0.671737836
ENSSSCG00000001403	LTA	7:23696373-23698299	+	4.259014691	-4.585362012	0.011790793
ENSSSCG00000001404	TNF	7:23699561-23703534	+	2.578235804	-2.233172062	0.206664629
ENSSSCG00000001405	LTB	7:23687548-23706738	-	67.15086466	-0.440062305	0.165704063
ENSSSCG00000001411	APOM	7:23770896-23774428	+	283.6108677	-0.015700527	0.920736823
ENSSSCG00000001413	GPANK1	7:23777104-23780346	-	909.6419089	-0.060284599	0.530348928
ENSSSCG00000001414	-	7:23779983-23789151	+	1751.457112	0.080136105	0.344106212
ENSSSCG00000001416	LY6G5C	7:23791553-23795734	-	4.623422587	-0.417526489	0.715845854
ENSSSCG00000001418	NEU1	7:23953721-23958659	-	796.6152856	-0.059437808	0.585856578
ENSSSCG00000001419	SLC44A4	7:23958941-23978188	-	99.74039694	-0.173296879	0.481937253
ENSSSCG00000001420	EHMT2	7:23978008-23992666	-	2887.414106	-0.011771322	0.888807851
ENSSSCG00000001421	ZBTB12	7:23994530-23996980	-	252.4002624	-0.28429531	0.080360003
ENSSSCG00000001422	C2	7:24020323-24034120	+	1720.555361	-0.413004103	0.232122553
ENSSSCG00000001423	NELFE	7:24040368-24046983	-	1941.827751	-0.059077297	0.495422845
ENSSSCG00000001424	SKIV2L	7:24046965-24060446	+	3916.386737	-0.028767011	0.693828594
ENSSSCG00000001425	DXO	7:24057670-24060446	-	805.0612419	0.061943778	0.577033107
ENSSSCG00000001426	STK19	7:24059452-24067398	+	468.8115601	-0.077124899	0.54143153
ENSSSCG00000001427	C4A	7:24068070-24086128	+	268.396863	-0.4487644	0.101238067
ENSSSCG00000001428	CYP21A2	7:24086258-24089371	+	99.66986785	0.118859032	0.663190671
ENSSSCG00000001430	ATF6B	7:24161053-24171742	-	3797.338437	0.028778362	0.675495369
ENSSSCG00000001431	-	7:24172238-24173405	-	121.8690941	-0.110713001	0.647655243
ENSSSCG00000001433	-	7:24188608-24202622	+	958.1087194	0.023592188	0.804921373
ENSSSCG00000001434	EGFL8	7:24201651-24204978	+	70.52070337	-0.141387687	0.630115224
ENSSSCG00000001435	AGPAT1	7:24205840-24209627	-	2356.08553	0.021808892	0.802202848
ENSSSCG00000001436	RNF5	7:24215490-24217983	+	914.4157527	0.04458685	0.681687748
ENSSSCG00000001437	AGER	7:24217772-24221082	-	149.1473218	0.246888061	0.275091026
ENSSSCG00000001438	PBX2	7:24221565-24226940	-	1886.502127	-0.029471823	0.700121872
ENSSSCG00000001439	GPSM3	7:24227573-24229776	-	13.30244708	0.169885515	0.808522936
ENSSSCG00000001440	NOTCH4	7:24231884-24256141	-	18.3440909	-0.38907344	0.496576004
ENSSSCG00000001456	-	7:24951495-24995637	+	33.8928829	-0.230994986	0.614070807
ENSSSCG00000001457	SLA-DQB1	7:24939676-24977270	-	20.87159978	-0.57714351	0.333160228
ENSSSCG00000001459	HLA-DOB	7:24984834-25037892	-	80.70305405	-0.266225612	0.403977088
ENSSSCG00000001463	PSMB9	7:25071712-25077233	+	847.746524	0.118276141	0.334710876
ENSSSCG00000001469	SLA-DMB	7:25119278-25125106	-	99.82087553	-0.267650034	0.334418705
ENSSSCG00000001470	SLA-DMA	7:25133494-25138086	-	3.738931822	-1.654038536	0.265864273
ENSSSCG00000001473	COL11A2	7:25203600-25234855	-	40.80023942	-0.319295706	0.474722082
ENSSSCG00000001474	RXRB	7:25236009-25243176	-	1785.783192	0.118477951	0.15361959
ENSSSCG00000001475	SLC39A7	7:25242292-25247685	+	4583.463533	-0.095254978	0.189786818
ENSSSCG00000001476	HSD17B8	7:25247608-25249786	+	797.2246282	0.021258672	0.843947472
ENSSSCG00000001477	RING1	7:25251501-25256223	+	2915.556896	0.081492741	0.280145835
ENSSSCG00000001483	FAM83B	7:26058144-26141831	-	9.798370638	-0.271811005	0.750050826
ENSSSCG00000001485	MLIP	7:26561359-26793726	-	82.7277644	0.028085324	0.926719616
ENSSSCG00000001486	LRRC1	7:26860140-26989670	-	35.31482661	0.107717855	0.832216668
ENSSSCG00000001488	GCLC	7:27209565-27253530	+	1922.26144	0.241207868	0.051298219
ENSSSCG00000001490	KHDRBS2	7:27389874-27896069	-	2.958649462	-1.19276412	0.47155622
ENSSSCG00000001493	PRIM2	7:28274278-28571813	-	315.7458109	0.140289268	0.310717732
ENSSSCG00000001497	ZNF451	7:28680549-28765600	-	938.818132	0.043738623	0.686409816
ENSSSCG00000001498	BEND6	7:28768747-28811943	-	768.8740092	0.170636833	0.112146249
ENSSSCG00000001503	B3GALT4	7:29643177-29644845	+	109.6755928	-0.046172169	0.868250064
ENSSSCG00000001504	WDR46	7:29645129-29660963	-	1669.78433	0.06328985	0.565813204
ENSSSCG00000001505	-	7:29653672-29655103	+	1191.278464	0.088799196	0.471217318
ENSSSCG00000001506	RGL2	7:29653865-29662887	-	201.2577485	-0.100042153	0.617131377
ENSSSCG00000001507	TAPBP	7:29663494-29674077	-	3631.254654	0.019838349	0.803366238
ENSSSCG00000001509	DAXX	7:29676856-29681110	-	1728.101077	-0.009540068	0.904800106
ENSSSCG00000001510	KIFC1	7:29694458-29759744	+	1103.473601	0.149591708	0.371861078
ENSSSCG00000001511	PHF1	7:29714690-29722010	+	2731.660235	-0.037712385	0.651889392
ENSSSCG00000001512	CUTA	7:29720093-29722010	-	1968.936203	0.047564753	0.561002259
ENSSSCG00000001513	SYNGAP1	7:29723788-29752217	+	1298.647909	-0.156910919	0.124674686
ENSSSCG00000001516	BAK1	7:29807011-29815191	-	2077.740064	0.075466153	0.40149917
ENSSSCG00000001517	-	7:29816542-29819414	+	42.02923535	0.20209912	0.585049586
ENSSSCG00000001520	LEMD2	7:29978701-29997101	-	2806.550512	-0.027780233	0.765319116
ENSSSCG00000001523	GRM4	7:30179305-30267735	-	4.903266936	0.439141259	0.736187756
ENSSSCG00000001527	C6orf106	7:30561754-30667184	-	4269.366119	-0.031475011	0.680928549
ENSSSCG00000001531	-	7:30708103-30723475	+	1396.850434	0.036628514	0.702426676
ENSSSCG00000001532	UHRF1BP1	7:30731361-30958640	+	1073.001475	0.072199226	0.498218986
ENSSSCG00000001533	TAF11	7:30799965-30812120	-	523.0602381	0.074597262	0.639216889
ENSSSCG00000001534	ANKS1A	7:30812920-30995360	+	1087.628645	-0.060426309	0.589546393
ENSSSCG00000001535	TCP11	7:31007465-31034067	-	16.88655007	0.054050233	0.944878092
ENSSSCG00000001536	SCUBE3	7:31114281-31154151	+	364.7332	-0.745518337	0.002227586
ENSSSCG00000001537	ZNF76	7:31160648-31216413	+	239.8819668	-0.115615997	0.557328518
ENSSSCG00000001538	DEF6	7:31161320-31216434	+	99.8114705	-0.277248595	0.345548205
ENSSSCG00000001539	PPARD	7:31222487-31297939	+	1519.990951	0.012776988	0.914057286
ENSSSCG00000001543	RPL10A	7:31327620-31330699	+	11.37618142	0.132505639	0.854014325
ENSSSCG00000001544	TEAD3	7:31337890-31351452	-	1297.999445	-0.243276908	0.009936152
ENSSSCG00000001546	FANCE	7:31313148-31330616	+	299.3958714	-0.153664834	0.303495621
ENSSSCG00000001549	FKBP5	7:31441760-31585293	-	2448.152364	0.021087418	0.786678054
ENSSSCG00000001550	ARMC12	7:31592085-31601773	+	22.79746259	-0.1374677	0.804270525
ENSSSCG00000001552	CLPS	7:31618920-31621132	-	2.09746589	-1.86415025	0.283172468
ENSSSCG00000001554	SRPK1	7:31645755-31701405	-	2406.829376	0.075123431	0.385676972
ENSSSCG00000001555	SLC26A8	7:31722787-31779819	-	3.262426087	0.4631887	0.744990764
ENSSSCG00000001556	MAPK14	7:31791398-31862031	+	3593.390807	-0.065423669	0.383365747
ENSSSCG00000001561	ETV7	7:32087432-32108185	-	22.05516413	0.407881676	0.480219967
ENSSSCG00000001562	KCTD20	7:32115084-32195072	+	2397.625938	-0.092163711	0.23259495
ENSSSCG00000001563	STK38	7:32206534-32253679	-	2513.058309	-0.025598028	0.801780399
ENSSSCG00000001564	SRSF3	7:32289460-32302716	+	4875.558202	0.083735872	0.382333899
ENSSSCG00000001567	CPNE5	7:32398573-32508361	-	13.65090657	-0.470437269	0.522788579
ENSSSCG00000001570	PI16	7:32600965-32610739	+	315.1602798	-1.049470189	0.155594941
ENSSSCG00000001572	FGD2	7:32647677-32674541	+	5.923244382	-2.161419948	0.048244166
ENSSSCG00000001573	PIM1	7:32788005-32793881	+	376.801357	-0.692842054	0.000877923
ENSSSCG00000001577	TBC1D22B	7:32839146-32914495	+	348.1432122	0.109356493	0.487272446
ENSSSCG00000001578	RNF8	7:32931786-32970293	+	595.2502264	0.081381071	0.492445242
ENSSSCG00000001579	CMTR1	7:33000553-33063383	+	1899.642907	-0.013804104	0.861137789
ENSSSCG00000001582	MDGA1	7:33205704-33268272	-	178.6826111	-0.191155354	0.404219786
ENSSSCG00000001588	DNAH8	7:34198167-34479492	+	1.575488223	-3.064834824	0.238706944
ENSSSCG00000001595	DAAM2	7:35159049-35283324	+	2742.453371	-0.394064042	0.13114734
ENSSSCG00000001596	-	7:35286577-35320931	-	704.989268	0.337860278	0.005692081
ENSSSCG00000001597	LRFN2	7:35724106-35915032	-	7.480346886	0.853795533	0.396515303
ENSSSCG00000001611	NFYA	7:36386632-36409490	+	768.9320257	-0.086543168	0.524465619
ENSSSCG00000001612	-	7:36411189-36453132	+	14.32827917	0.116883254	0.859501156
ENSSSCG00000001619	FOXP4	7:36741883-36791064	+	2252.610307	0.021277143	0.886120699
ENSSSCG00000001620	MDFI	7:36828988-36847455	+	1549.109573	0.051654379	0.718203555
ENSSSCG00000001621	TFEB	7:36870242-36921057	-	454.536934	-0.071099938	0.612431047
ENSSSCG00000001624	FRS3	7:36959468-36967529	-	127.9221058	0.053947814	0.803175864
ENSSSCG00000001625	PGC	7:36921894-36951349	-	4.074191864	0.563724295	0.714871192
ENSSSCG00000001629	USP49	7:36984364-36994759	-	33.777326	-0.087167112	0.84903036
ENSSSCG00000001633	-	7:37281046-37281420	+	18.90431398	-0.449256735	0.438895601
ENSSSCG00000001636	GUCA1A	7:37282700-37297087	+	28.48967482	0.114526289	0.797720625
ENSSSCG00000001637	GUCA1B	7:37299020-37310170	-	87.6477414	-0.21367005	0.525030804
ENSSSCG00000001638	MRPS10	7:37317992-37329187	-	1757.225713	0.081769401	0.396455671
ENSSSCG00000001639	TRERF1	7:37333381-37554970	-	1375.886479	0.027890685	0.784231433
ENSSSCG00000001641	UBR2	7:37655733-37784353	+	2173.644129	-0.022921324	0.75625373
ENSSSCG00000001646	BICRAL	7:37853036-37933661	+	902.7398379	-0.0890774	0.356273052
ENSSSCG00000001651	CNPY3	7:38014751-38026454	+	999.6075874	-0.126305745	0.256029713
ENSSSCG00000001653	PEX6	7:38039862-38052369	-	1396.635186	-0.039280783	0.685380573
ENSSSCG00000001654	PPP2R5D	7:38055574-38079867	+	3448.138488	-0.010571871	0.894162758
ENSSSCG00000001655	MEA1	7:38077892-38080274	-	1818.88213	-0.016069669	0.844700774
ENSSSCG00000001656	RRP36	7:38087258-38094548	+	1232.989303	0.041056041	0.687410413
ENSSSCG00000001657	CUL7	7:38097171-38116855	-	498.6176358	-0.037033968	0.764809984
ENSSSCG00000001658	MRPL2	7:38116172-38121756	-	781.2456791	0.044225219	0.689158769
ENSSSCG00000001659	KLC4	7:38120789-38134532	+	709.3101362	0.024650858	0.834172594
ENSSSCG00000001661	SRF	7:38213063-38223384	+	2538.492106	-0.110278432	0.1811443
ENSSSCG00000001664	TTBK1	7:38276278-38316610	+	3.001671321	-0.895992976	0.590403402
ENSSSCG00000001667	ZNF318	7:38359505-38389113	-	1039.037444	0.080183717	0.405721862
ENSSSCG00000001676	LRRC73	7:38501970-38504718	-	4.703756935	-1.501179287	0.209846044
ENSSSCG00000001680	ABCC10	7:38432732-38452691	+	1969.514415	-0.142828054	0.135988154
ENSSSCG00000001682	DLK2	7:38452803-38458230	-	7.618638407	-0.44514013	0.643282276
ENSSSCG00000001683	POLH	7:38568994-38601793	+	1550.24378	-0.004720844	0.955624752
ENSSSCG00000001688	TJAP1	7:38475160-38504785	+	1319.415097	0.083730243	0.363679674
ENSSSCG00000001689	GTPBP2	7:38603497-38614715	-	1571.415555	-0.096781097	0.311926719
ENSSSCG00000001691	RSPH9	7:38625855-38642422	+	525.3425807	-0.015133187	0.903591852
ENSSSCG00000001692	MRPS18A	7:38641030-38657080	-	1211.0344	0.087448889	0.471282761
ENSSSCG00000001696	-	7:39124869-39139431	-	2069.096294	0.040244686	0.674393153
ENSSSCG00000001697	TMEM63B	7:39137758-39166617	+	3838.772496	0.066491785	0.460154076
ENSSSCG00000001698	CAPN11	7:39171657-39191007	+	5.618612757	-1.974385589	0.149093111
ENSSSCG00000001700	SLC29A1	7:39218138-39237286	+	3945.330112	-0.035437294	0.597518149
ENSSSCG00000001703	NFKBIE	7:39255075-39263367	-	833.1319892	-0.176765642	0.197940795
ENSSSCG00000001706	AARS2	7:39299460-39313778	-	515.6476508	-0.118491288	0.333444498
ENSSSCG00000001708	CDC5L	7:39384392-39430143	+	2295.085206	0.069692714	0.364909615
ENSSSCG00000001709	SUPT3H	7:39762107-40161128	-	719.1159012	0.184907392	0.089629581
ENSSSCG00000001710	RUNX2	7:40106513-40349398	+	805.0306282	0.069872842	0.523433835
ENSSSCG00000001715	ENPP5	7:40920030-41008500	-	59.71608359	-0.016219083	0.957821933
ENSSSCG00000001716	RCAN2	7:40979766-41090808	-	1415.264895	-0.246181683	0.118071307
ENSSSCG00000001718	CYP39A1	7:41344804-41426343	-	437.390621	0.081950029	0.564540121
ENSSSCG00000001720	SLC25A27	7:41426159-41457884	+	900.5741259	0.013102737	0.895063308
ENSSSCG00000001723	PLA2G7	7:41486809-41531388	-	8.128641729	-0.05878546	0.943796363
ENSSSCG00000001727	TNFRSF21	7:42020227-42091516	-	129.3823914	0.241037099	0.453706309
ENSSSCG00000001731	CENPQ	7:43623917-43642509	+	245.2196766	-0.024231657	0.890234859
ENSSSCG00000001732	MUT	7:43597151-43625346	-	1079.456366	-0.012658697	0.901173582
ENSSSCG00000001734	-	7:43669511-43674357	+	214.8141386	0.108656883	0.528435738
ENSSSCG00000001735	RHAG	7:43701206-43719512	-	3.785486039	1.024991795	0.409122712
ENSSSCG00000001746	PKHD1	7:45450936-45925155	-	2.411914722	-2.670811028	0.109513561
ENSSSCG00000001750	PAQR8	7:46104946-46234276	+	271.4557167	-0.05221158	0.747209624
ENSSSCG00000001752	CHRNA3	7:47361726-47384676	+	503.1849349	0.435002721	0.027179726
ENSSSCG00000001753	CHRNB4	7:47339129-47358267	+	36.64624164	0.226185345	0.579221658
ENSSSCG00000001755	HYKK	7:47451817-47474694	-	90.32802112	-0.17413521	0.513033113
ENSSSCG00000001756	IREB2	7:47481539-47529187	-	1465.9141	-0.041143423	0.674384692
ENSSSCG00000001757	WDR61	7:47641147-47661931	+	1795.85271	0.098359607	0.242799645
ENSSSCG00000001760	ACSBG1	7:47705086-47762544	+	1912.608937	0.071547287	0.429126182
ENSSSCG00000001762	-	7:47788918-47812748	+	629.9919569	0.051359502	0.714541925
ENSSSCG00000001764	SH2D7	7:47812403-47825045	-	584.6262803	0.188325926	0.15027406
ENSSSCG00000001765	ADAMTS7	7:47929033-47994484	-	1602.09975	-0.05492073	0.616705735
ENSSSCG00000001771	RASGRF1	7:48118209-48246288	-	2.104199301	-0.465198061	0.784228483
ENSSSCG00000001773	TMED3	7:48431636-48442611	+	3570.181369	-0.060584422	0.425650645
ENSSSCG00000001779	-	7:48966783-49035504	+	1700.453409	-0.064843324	0.502926403
ENSSSCG00000001780	FAH	7:49047983-49087783	+	1364.040545	-0.049375667	0.578696675
ENSSSCG00000001782	ABHD17C	7:49540663-49598071	+	273.1541044	-0.225235291	0.174554322
ENSSSCG00000001786	CFAP161	7:49927239-49940764	+	3.792011878	0.220979918	0.870430074
ENSSSCG00000001787	IL16	7:49973465-50102059	+	614.2333797	0.017307462	0.873486532
ENSSSCG00000001788	STARD5	7:50107034-50118629	-	153.5448817	0.179878177	0.410351838
ENSSSCG00000001789	TMC3	7:50128522-50183975	-	4.912567463	-5.80436069	0.000765168
ENSSSCG00000001792	EFL1	7:50839703-50977070	-	3006.144366	0.170020262	0.020169498
ENSSSCG00000001795	SH3GL3	7:51381095-51540296	-	141.5517677	0.083882025	0.685093436
ENSSSCG00000001800	TM6SF1	7:51815536-51845163	-	489.0494672	-0.061792812	0.607574433
ENSSSCG00000001801	BTBD1	7:51877455-51926239	+	3162.969704	0.033827182	0.635421143
ENSSSCG00000001804	HOMER2	7:52001579-52096828	+	75.71688682	0.155749668	0.561360354
ENSSSCG00000001805	WHAMM	7:52108869-52140409	-	411.2826552	-0.045611973	0.722597211
ENSSSCG00000001806	FSD2	7:52144506-52194133	+	11.21731782	0.11935763	0.877196874
ENSSSCG00000001807	AP3B2	7:52256569-52296717	+	3.131007715	-4.122002228	0.032257837
ENSSSCG00000001808	CPEB1	7:52303665-52383732	+	121.5293309	0.137432	0.61276612
ENSSSCG00000001810	-	7:52410779-52556923	-	2011.978419	0.014958121	0.861060093
ENSSSCG00000001816	BLM	7:53317540-53416519	+	333.5207417	0.315679089	0.102224481
ENSSSCG00000001817	FURIN	7:53455629-53472790	+	4815.526172	0.004191703	0.955091259
ENSSSCG00000001818	FES	7:53472947-53485082	+	2248.65705	-0.075699305	0.421402424
ENSSSCG00000001820	HDDC3	7:53523732-53527923	-	594.8565242	0.041000443	0.761784206
ENSSSCG00000001821	UNC45A	7:53530938-53545958	+	3296.571359	-0.059740247	0.404201794
ENSSSCG00000001822	RCCD1	7:53547058-53557863	+	126.8278701	0.175408519	0.511587996
ENSSSCG00000001823	UROC1	7:53590895-53637709	+	3.684402708	-0.710683728	0.63938075
ENSSSCG00000001824	ZXDC	7:53640396-53672579	+	740.5747342	0.109820539	0.307616401
ENSSSCG00000001825	SLC41A3	7:53672135-53741421	-	775.9266075	0.014008172	0.900968052
ENSSSCG00000001826	-	7:53909425-53951749	+	303.6869082	-0.308996699	0.097404632
ENSSSCG00000001832	ACAN	7:54449588-54520153	+	171.5817984	-0.749042052	0.005184756
ENSSSCG00000001836	RLBP1	7:54771978-54889014	-	3314.409414	-0.109505529	0.242226534
ENSSSCG00000001837	FANCI	7:54810982-54893569	+	1442.26568	-0.013751084	0.876555361
ENSSSCG00000001838	POLG	7:54889156-54906876	-	2423.326644	-0.038015002	0.663822116
ENSSSCG00000001840	KIF7	7:55197152-55220264	-	4750.442001	0.012021106	0.855673548
ENSSSCG00000001841	RHCG	7:55046245-55072218	-	161.451349	-0.502715579	0.052611454
ENSSSCG00000001844	PLIN1	7:55237349-55251510	-	4.499620036	-0.762290217	0.52013771
ENSSSCG00000001846	WDR93	7:55263842-55316448	+	66.57869519	-0.012567412	0.967727351
ENSSSCG00000001847	MESP1	7:55320478-55323340	-	120.6096952	0.420366529	0.11439356
ENSSSCG00000001848	MESP2	7:55343134-55345868	+	809.6233382	-0.375314761	0.001965989
ENSSSCG00000001850	-	7:55467611-55483568	-	1830.115568	-0.088304479	0.300563504
ENSSSCG00000001852	IDH2	7:55651614-55681426	-	2567.42681	-0.171818301	0.034432277
ENSSSCG00000001858	CIB1	7:55795068-55798621	-	1831.310222	0.012120948	0.881163812
ENSSSCG00000001859	-	7:55806636-55807790	+	209.2074964	0.089941377	0.587982287
ENSSSCG00000001860	NRG4	7:56199283-56261173	-	36.93437254	0.063888931	0.870359433
ENSSSCG00000001862	ETFA	7:56440620-56541132	-	4029.689496	0.008440178	0.910977957
ENSSSCG00000001863	TMEM266	7:56311522-56440679	+	12.82144849	0.384554284	0.603317132
ENSSSCG00000001865	SCAPER	7:56582136-57012369	-	627.3336088	-0.203295368	0.130938905
ENSSSCG00000001866	RCN2	7:57041033-57058747	+	2613.462609	0.057347899	0.507990765
ENSSSCG00000001867	PSTPIP1	7:57102757-57146751	+	20.71656601	-0.719425631	0.178209498
ENSSSCG00000001869	PEAK1	7:57223818-57503648	-	2345.522225	-0.258271628	0.019262925
ENSSSCG00000001871	HMG20A	7:57504259-57570160	+	2210.347712	-0.069124807	0.397231973
ENSSSCG00000001872	LINGO1	7:57684589-57890126	-	94.03753033	-0.362477726	0.254101378
ENSSSCG00000001875	SNX33	7:57999449-58014441	-	4003.192949	-0.032924448	0.720871089
ENSSSCG00000001877	SNUPN	7:58023418-58066394	+	1985.759614	0.091803741	0.224285929
ENSSSCG00000001878	PTPN9	7:58078389-58164405	+	2203.428057	0.043070881	0.583302844
ENSSSCG00000001880	SIN3A	7:58172045-58246118	+	1798.250758	0.011998235	0.881106462
ENSSSCG00000001881	MAN2C1	7:58248384-58261203	+	2385.059993	0.006799133	0.942786001
ENSSSCG00000001882	NEIL1	7:58259756-58269006	-	699.0702202	-0.118357999	0.300990757
ENSSSCG00000001884	COMMD4	7:58276959-58283441	-	1101.538261	0.112068666	0.209680569
ENSSSCG00000001885	C15orf39	7:58379692-58390100	-	587.0096268	0.087505647	0.59935083
ENSSSCG00000001887	SCAMP5	7:58550193-58608056	-	813.2392832	0.006793817	0.954818726
ENSSSCG00000001888	RPP25	7:58608543-58610078	+	50.9011174	-0.114383858	0.729343679
ENSSSCG00000001892	SCAMP2	7:58672198-58699142	+	2909.181634	-0.074708088	0.360636623
ENSSSCG00000001898	ULK3	7:58699984-58710521	+	1083.818171	-0.078713651	0.40930948
ENSSSCG00000001900	CSK	7:58736473-58755327	-	1884.544366	-0.068580255	0.369575626
ENSSSCG00000001901	CYP1A2	7:58779475-58786117	-	5.750625377	0.028078473	0.979782702
ENSSSCG00000001903	EDC3	7:58828670-58897581	+	1853.314688	0.01156228	0.894895017
ENSSSCG00000001904	CLK3	7:58892722-58909571	-	1757.493346	0.021928751	0.782943097
ENSSSCG00000001905	ARID3B	7:58934780-58995973	-	60.70781176	-0.221560157	0.575662213
ENSSSCG00000001906	CYP1A1	7:58802880-58809775	+	5006.621131	0.805777899	0.439114318
ENSSSCG00000001907	UBL7	7:59070713-59084120	+	1225.283846	-0.039258861	0.664513099
ENSSSCG00000001908	CCDC33	7:59190148-59309830	-	16.76743618	-0.411441305	0.560013427
ENSSSCG00000001909	STRA6	7:59317963-59347264	+	272.9699743	-0.208906967	0.658229046
ENSSSCG00000001912	PML	7:59404100-59450046	-	1389.094907	-0.050482919	0.566532813
ENSSSCG00000001913	STOML1	7:59452117-59461206	+	314.9597686	0.015022053	0.929234167
ENSSSCG00000001914	LOXL1	7:59481407-59505269	-	2112.495022	-0.101723075	0.270228344
ENSSSCG00000001916	INSYN1	7:59665364-59677079	+	53.82975677	-0.137311863	0.690210492
ENSSSCG00000001921	NEO1	7:60064987-60300782	-	3054.092699	0.308326448	0.017892323
ENSSSCG00000001924	BBS4	7:60631914-60693747	-	1044.111668	0.095998352	0.376900108
ENSSSCG00000001925	ADPGK	7:60584035-60623899	+	1597.954372	0.201417294	0.095056895
ENSSSCG00000001926	-	7:60853871-60884441	-	2.947890202	-0.18332488	0.889066068
ENSSSCG00000001927	-	7:60877889-60913339	+	4877.117109	-0.008268052	0.904349361
NA	NA	NA	NA	1.914722935	-0.678265963	0.748318304
ENSSSCG00000001929	PARP6	7:60971884-60999864	+	64.80296939	-0.214365913	0.477836034
ENSSSCG00000001931	-	7:61033831-61078507	+	118.6542451	-0.27719554	0.281001629
ENSSSCG00000001934	-	7:61113784-61193266	+	3717.670345	-0.139273907	0.070308584
ENSSSCG00000001938	SSTR1	7:61892956-61894128	-	4.916592733	0.329388922	0.782773734
ENSSSCG00000001942	PAX9	7:63324708-63346326	-	231.5069054	0.018823369	0.911692769
ENSSSCG00000001944	NKX2-8	7:63423058-63425513	+	1.813380085	-2.182529676	0.284044765
ENSSSCG00000001946	MBIP	7:63658444-63684529	+	1069.782464	0.006067683	0.948099694
ENSSSCG00000001947	BRMS1L	7:64083289-64123857	-	627.4324448	-0.035345695	0.750081785
ENSSSCG00000001950	-	7:64620226-64763453	-	553.3089968	0.038920462	0.725884329
ENSSSCG00000001951	PSMA6	7:64575559-64603258	-	3092.507626	0.141273935	0.112795719
ENSSSCG00000001952	NFKBIA	7:64507743-64511304	+	3836.139943	-0.186374927	0.049983065
ENSSSCG00000001955	SRP54	7:64829228-64877574	-	2448.865881	0.01550187	0.825835394
ENSSSCG00000001956	-	7:64876955-64905741	+	695.8035411	0.023505037	0.833992759
ENSSSCG00000001958	BAZ1A	7:64970330-65088147	+	2259.404973	-0.035864019	0.681933846
ENSSSCG00000001959	CFL2	7:65090223-65095762	+	5178.06553	-0.228061139	0.038057959
ENSSSCG00000001960	EAPP	7:65240204-65263272	+	510.5266268	-0.027137267	0.843969859
ENSSSCG00000001963	EGLN3	7:65805487-65833573	+	584.0144639	0.255386375	0.054734834
ENSSSCG00000001964	NPAS3	7:65928449-66204892	-	1.712716318	0.097592452	0.961422152
ENSSSCG00000001966	ARHGAP5	7:67493997-67631449	-	4618.358092	-0.105975494	0.251669385
ENSSSCG00000001968	NUBPL	7:67787195-68035258	-	338.4842638	0.104179494	0.497747563
ENSSSCG00000001970	HEATR5A	7:68161060-68257904	+	2609.921078	-0.204253324	0.007741869
ENSSSCG00000001972	AP4S1	7:68426259-68447491	-	60.8320498	0.115381997	0.724620189
ENSSSCG00000001973	SCFD1	7:68693365-68851008	-	1346.690925	-0.045009956	0.675626089
ENSSSCG00000001974	G2E3	7:68852777-68917062	-	514.4212822	-0.014886275	0.919475423
ENSSSCG00000001975	PRKD1	7:69527861-69872863	+	481.9460888	0.055233334	0.681694416
ENSSSCG00000001977	STXBP6	7:74294948-74551371	+	111.4310296	0.338330666	0.213941162
ENSSSCG00000001978	GZMB	7:74705061-74731148	+	2.771000277	-3.918668817	0.043734468
ENSSSCG00000001983	SDR39U1	7:74851151-74854388	+	454.9425435	-0.002324553	0.985635692
ENSSSCG00000001984	KHNYN	7:74852649-74865122	-	3730.205839	0.046548563	0.547221057
ENSSSCG00000001985	CBLN3	7:74865291-74868460	+	24.49265473	-0.838332889	0.093524057
ENSSSCG00000001986	NFATC4	7:74918984-74930087	-	2916.30783	-0.0531362	0.604940822
ENSSSCG00000001987	RIPK3	7:74951105-74956829	+	1135.347386	0.044136484	0.61242791
ENSSSCG00000001988	ADCY4	7:74956245-74974201	+	863.6218457	0.010635395	0.924712889
ENSSSCG00000001989	CIDEB	7:74982855-74985775	+	8.021044676	0.539657573	0.515329612
ENSSSCG00000001990	NOP9	7:74985753-74992951	-	896.5131495	0.122355116	0.307779311
ENSSSCG00000001991	DHRS1	7:74992115-75002151	+	868.568924	-0.015493561	0.881762924
ENSSSCG00000001993	TGM1	7:75021788-75045153	+	29.45862938	-0.782838125	0.092695727
ENSSSCG00000001994	TINF2	7:75056804-75067918	+	1897.468769	-0.00185563	0.980914511
ENSSSCG00000001999	-	7:75089441-75118735	+	11.96262588	0.215519051	0.750754015
ENSSSCG00000002000	IPO4	7:75104496-75118735	+	15.30632949	-0.564346076	0.391691355
ENSSSCG00000002001	REC8	7:75118744-75139630	-	60.71891196	-0.350156625	0.317525898
ENSSSCG00000002002	IRF9	7:75133696-75139230	-	7.152623266	-1.868961394	0.065828514
ENSSSCG00000002003	-	7:75140205-75159495	-	4243.921479	0.066784408	0.328181586
ENSSSCG00000002004	-	7:75153774-75159030	+	2895.542055	0.117856255	0.128931503
ENSSSCG00000002005	EMC9	7:75159236-75161829	+	612.0497705	0.045378789	0.71456589
ENSSSCG00000002006	PSME1	7:75160765-75164810	-	315.0143923	-0.143174371	0.307506405
ENSSSCG00000002007	FITM1	7:75161831-75168634	-	4.72302575	0.80984233	0.499452998
ENSSSCG00000002008	DCAF11	7:75166965-75181142	-	1619.700166	0.028270886	0.755495334
ENSSSCG00000002009	PCK2	7:75187197-75197638	-	2548.585428	0.097961523	0.303678602
ENSSSCG00000002010	NRL	7:75199196-75210605	+	2.237848307	-0.199982467	0.901776334
ENSSSCG00000002011	CPNE6	7:75213986-75219031	-	3.398211624	-2.215705825	0.207005658
ENSSSCG00000002012	CARMIL3	7:75223075-75241264	-	172.6732416	0.012472265	0.952173934
ENSSSCG00000002013	DHRS4	7:75241058-75255701	-	4321.558897	0.119748779	0.241486361
ENSSSCG00000002014	JPH4	7:75522793-75532962	+	76.65877136	0.122001434	0.700215116
ENSSSCG00000002015	AP1G2	7:75530033-75549488	+	1342.447465	0.006418841	0.943922252
ENSSSCG00000002016	THTPA	7:75545973-75552904	-	1021.277678	0.137009331	0.207879622
ENSSSCG00000002020	-	7:75621342-75629447	-	312.1157263	0.010000666	0.94943294
ENSSSCG00000002025	SLC22A17	7:75734875-75741128	+	1520.863459	-0.020413081	0.817042723
ENSSSCG00000002026	EFS	7:75722183-75731592	+	1268.178168	-0.117829808	0.23304528
ENSSSCG00000002028	CMTM5	7:75707133-75710017	-	10.91910617	-0.200596312	0.778210186
ENSSSCG00000002029	MYH7	7:75650847-75704483	+	4.590133127	-0.462624085	0.707737865
ENSSSCG00000002032	SLC7A8	7:75854309-75922330	+	506.3476358	-0.091891037	0.589113229
ENSSSCG00000002033	CEBPE	7:75927662-75929769	+	7.358349394	-3.915228791	0.009098775
ENSSSCG00000002035	C14orf119	7:75947771-75951806	-	796.5378365	-0.048739962	0.676712646
ENSSSCG00000002036	-	7:76014516-76058891	+	2831.349736	0.006322163	0.932682811
ENSSSCG00000002037	CDH24	7:75990130-76001229	+	55.38694898	-0.696748231	0.038651946
ENSSSCG00000002040	MRPL52	7:76187454-76191616	-	909.9331088	0.070351133	0.517987055
ENSSSCG00000002041	SLC7A7	7:76176590-76236149	+	1028.330134	-0.029716393	0.762012231
ENSSSCG00000002042	OXA1L	7:76230906-76266427	-	4345.547812	-0.009438182	0.886344689
ENSSSCG00000002045	-	7:76362992-76363747	+	26.03306195	-0.539716585	0.305852446
ENSSSCG00000002050	DAD1	7:76431964-76457890	+	2679.175581	0.050494742	0.485428426
ENSSSCG00000002051	ABHD4	7:76397084-76431923	-	1674.188464	-0.102084751	0.341120586
ENSSSCG00000002127	CHD8	7:77719517-77780205	+	4309.756125	0.056674711	0.402550994
ENSSSCG00000002129	RPGRIP1	7:77814776-77887875	-	2.217248046	-2.529307294	0.14290606
ENSSSCG00000002135	PNP	7:78426839-78447146	-	647.4087683	0.392823034	0.021835331
ENSSSCG00000002138	OSGEP	7:78454666-78462259	+	323.7265597	-0.096411964	0.520321456
ENSSSCG00000002140	-	7:78470339-78480705	+	5.829775285	-1.19739003	0.235273585
ENSSSCG00000002143	PARP2	7:78531709-78551424	-	1019.086583	0.014481878	0.880352762
ENSSSCG00000002144	CCNB1IP1	7:78553783-78575344	+	698.2136029	-0.011154834	0.92849689
ENSSSCG00000002145	TTC5	7:78578232-78599162	+	232.6321123	0.198639829	0.23058495
ENSSSCG00000002235	LPCAT4	7:79965467-80152314	+	1628.087334	0.053438859	0.523557052
ENSSSCG00000002241	NUTM1	7:80149851-80159334	-	10.68578546	-0.074840311	0.919125404
ENSSSCG00000002243	SLC12A6	7:80161481-80266332	+	1770.065501	0.018550008	0.821983069
ENSSSCG00000002245	KATNBL1	7:80287646-80350165	+	740.5538389	0.010018913	0.924889664
ENSSSCG00000002252	ARRDC4	7:81656766-81669590	-	1499.624227	-0.129961883	0.334981124
ENSSSCG00000002254	NR2F2	7:83076122-83090535	-	390.8757083	0.16535055	0.233414206
ENSSSCG00000002257	MCTP2	7:84725921-84962894	-	42.24815306	-0.195595589	0.646983947
ENSSSCG00000002258	KLHL25	7:88262924-88264691	-	85.70937506	0.462199428	0.085300258
ENSSSCG00000002259	-	7:88105684-88219075	+	1397.001116	-0.004905862	0.965553098
ENSSSCG00000002260	-	7:88015484-88046066	+	102.187357	-0.249111049	0.314262672
ENSSSCG00000002261	-	7:87783550-87784111	+	3.462543058	1.023999733	0.456768533
ENSSSCG00000002262	SV2B	7:87568016-87766913	-	27.52433741	0.733221798	0.115816868
ENSSSCG00000002263	SLCO3A1	7:86777922-87103823	-	628.1791538	-0.337387424	0.034379211
ENSSSCG00000002265	FAM174B	7:86269052-86289228	+	9.661250541	-0.249302186	0.75863187
ENSSSCG00000002266	-	7:85980766-86107778	-	3500.468829	0.001114191	0.988000614
ENSSSCG00000002267	RGMA	7:85921588-85968882	+	293.9333845	0.065281907	0.69775957
ENSSSCG00000002268	AKAP5	7:88538984-88547392	+	52.0716974	-0.389462339	0.251086926
ENSSSCG00000002269	MTHFD1	7:88471374-88537389	+	3615.158574	0.124370148	0.15179983
ENSSSCG00000002274	HSPA2	7:88607555-88609464	+	213.9055632	-0.325831616	0.182738608
ENSSSCG00000002275	PPP1R36	7:88614873-88652441	+	32.32884769	-0.77268734	0.090988182
ENSSSCG00000002276	PLEKHG3	7:88764471-88833698	+	2384.633464	-0.113845313	0.260187975
ENSSSCG00000002277	SPTB	7:88812718-88954851	-	9.22071247	-0.748369124	0.399530824
ENSSSCG00000002280	RAB15	7:89016475-89039980	-	61.74354782	0.324301779	0.299013604
ENSSSCG00000002281	-	7:89052507-89131074	+	747.5141749	-0.039867413	0.700603506
ENSSSCG00000002283	FUT8	7:89395634-89692888	+	1018.156321	-0.104751175	0.284954969
ENSSSCG00000002285	GPHN	7:90346501-90914280	+	1156.019983	0.059851219	0.498262517
ENSSSCG00000002286	FAM71D	7:90934000-90944193	+	1.864474778	-0.607275943	0.756194295
ENSSSCG00000002287	MPP5	7:90955524-91055913	+	468.1794966	-0.011304108	0.938340833
ENSSSCG00000002290	PLEK2	7:91109455-91133342	-	246.4472096	0.375625449	0.05732663
ENSSSCG00000002292	PLEKHH1	7:91257325-91304996	+	3.881690525	-0.765749285	0.615930443
ENSSSCG00000002294	ARG2	7:91343988-91385910	+	104.6875428	-0.024957331	0.926198755
ENSSSCG00000002295	VTI1B	7:91381644-91413884	-	1087.465884	-0.024407366	0.789586542
ENSSSCG00000002296	RDH11	7:91414948-91452535	-	1166.352624	-0.032378704	0.710991962
ENSSSCG00000002297	RDH12	7:91481217-91493306	+	2.753226978	1.643004981	0.342651821
ENSSSCG00000002298	ZFYVE26	7:91520572-91590449	-	1561.599015	-0.041209724	0.649815267
ENSSSCG00000002305	EXD2	7:92848096-92909058	+	1189.073003	-0.044468474	0.675287445
ENSSSCG00000002306	GALNT16	7:92929069-93041441	+	2547.284016	0.140790112	0.229826639
ENSSSCG00000002307	ERH	7:93068184-93083937	-	3256.358815	0.085316953	0.371653608
ENSSSCG00000002309	PLEKHD1	7:93152946-93190326	+	46.92677948	0.128126011	0.749363957
ENSSSCG00000002310	CCDC177	7:93224130-93226226	-	3.743396507	1.339083641	0.439396204
ENSSSCG00000002311	SUSD6	7:93253722-93344188	+	1236.932349	0.023499483	0.818399243
ENSSSCG00000002313	SLC10A1	7:93324366-93421776	-	12.19678209	0.037758801	0.959020932
ENSSSCG00000002314	SMOC1	7:93475973-93628328	+	436.1733763	-0.22963146	0.289524479
ENSSSCG00000002315	SLC8A3	7:93643618-93796801	-	1220.241516	-0.039271836	0.704288301
ENSSSCG00000002316	COX16	7:93861142-93882359	-	119.3219181	0.03122178	0.904574585
ENSSSCG00000002317	-	7:93896210-93898402	-	2.096787437	-0.337990159	0.824670114
ENSSSCG00000002329	MAP3K9	7:94302822-94380619	-	5.659679043	-2.194015578	0.080865925
ENSSSCG00000002330	PCNX1	7:94445384-94617925	+	3892.0822	0.025128103	0.709655659
ENSSSCG00000002332	SIPA1L1	7:94790539-95171117	+	1649.584169	0.130694641	0.113159485
ENSSSCG00000002333	DPF3	7:95982462-96254303	-	18.72484165	-0.220910044	0.722458436
ENSSSCG00000002337	ZFYVE1	7:96323261-96380291	-	1474.68727	-0.095768216	0.251437576
ENSSSCG00000002340	PSEN1	7:96478190-96568182	+	2335.381272	-0.008117309	0.925372853
ENSSSCG00000002341	PAPLN	7:96583916-96625053	+	340.3314511	-0.107494608	0.506134823
ENSSSCG00000002344	RIOX1	7:96823092-96831576	+	1143.023531	0.070743767	0.441115423
ENSSSCG00000002346	PNMA1	7:97049956-97051017	-	250.4275459	0.170219272	0.328174753
ENSSSCG00000002348	-	7:96984542-96990397	+	520.2656491	0.108812026	0.375748792
ENSSSCG00000002349	ACOT4	7:96867399-96948726	+	3588.916337	-0.067874642	0.360537357
ENSSSCG00000002350	ELMSAN1	7:97055798-97077034	-	1265.439952	-0.068626256	0.475152482
ENSSSCG00000002351	-	7:97174176-97197986	+	718.9015303	0.030787187	0.812837031
ENSSSCG00000002352	ZNF410	7:97197818-97254423	+	713.4001698	0.063286743	0.53676334
ENSSSCG00000002353	FAM161B	7:97244923-97258459	-	234.581131	-0.054895099	0.728478611
ENSSSCG00000002354	COQ6	7:97258674-97271302	+	826.5131584	-0.138585167	0.176006603
ENSSSCG00000002355	ENTPD5	7:97262305-97316184	-	827.1962961	-0.079180079	0.435589359
ENSSSCG00000002356	BBOF1	7:97316768-97359907	+	3.692116411	-1.694206172	0.219513125
ENSSSCG00000002357	ALDH6A1	7:97360540-97381889	-	593.3808939	0.022582431	0.85387244
ENSSSCG00000002363	VSX2	7:97532059-97551032	+	4.084652079	-2.52088651	0.090706019
ENSSSCG00000002367	ISCA2	7:97739900-97743911	+	1240.529009	-0.036983989	0.74840345
ENSSSCG00000002370	AREL1	7:97892568-97940908	-	1883.233549	-0.050563822	0.547080095
ENSSSCG00000002372	YLPM1	7:97976137-98042230	+	3018.907529	0.010725987	0.884186018
[truncated: 13,902 more rows]
